# Supplementary material for: Fusobacterium nucleatum Subspecies Differ in Biofilm Forming Ability in vitro
Source: Front Oral Health. 2022 Mar 15;3:853618. doi: 10.3389/froh.2022.853618 (PMC8967363; doi:10.3389/froh.2022.853618)
Supplement: Supplementary file 2 [file Data_Sheet_1.ZIP]

Archive with 4 entries (4 files):
- SupplementaryMaterials/~$pplementary_material.docx
- SupplementaryMaterials/blastout
- SupplementaryMaterials/CmpAFap2_alignment.aln
- SupplementaryMaterials/Summary_excel.xlsx
