# Supplementary material for: Fusobacterium nucleatum Subspecies Differ in Biofilm Forming Ability in vitro
Source: Front Oral Health. 2022 Mar 15;3:853618. doi: 10.3389/froh.2022.853618 (PMC8967363; doi:10.3389/froh.2022.853618)
Supplement: Supplementary file 2 [file Data_Sheet_1.ZIP › SupplementaryMaterials/blastout]

AAL94931.1	EDK89173	86.801	644	43	2	16	617	1	644	0.0	1007
AAL94931.1	EDK89129	26.471	68	49	1	455	522	88	154	3.47e-04	38.1
AAL94931.1	EDK89016	34.043	47	28	1	173	219	19	62	0.043	32.3
AAL94931.1	EDK88641	22.936	109	71	3	131	235	132	231	0.20	30.0
AAL94931.1	EDK88775	27.536	69	45	2	400	463	136	204	0.98	28.1
AAL94931.1	EDK89045	24.419	86	51	3	446	531	90	161	1.7	27.3
AAL94931.1	EDK88584	33.333	42	25	1	440	478	112	153	2.2	26.9
AAL94931.1	EDK89560	37.179	78	31	5	554	617	320	393	3.1	26.9
AAL94931.1	EDK88365	37.931	29	18	0	137	165	195	223	3.7	26.2
AAL94931.1	EDK88483	30.769	52	33	2	568	616	41	92	5.2	25.4
AAL94931.1	EDK87831	24.561	57	40	1	393	449	119	172	5.4	25.8
AAL94931.1	EDK89413	35.849	53	27	2	567	615	42	91	6.1	25.8
AAL94931.1	EDK87975	31.818	44	29	1	554	596	91	134	7.5	24.6
AAL94931.1	EDK89135	42.308	26	15	0	591	616	62	87	9.3	24.3
AAL94931.1	EFG95777	100.000	617	0	0	1	617	1	617	0.0	1224
AAL94931.1	EFG96033	70.056	177	25	2	441	617	344	492	2.48e-77	250
AAL94931.1	EFG96033	48.882	313	109	6	16	300	1	290	2.94e-73	239
AAL94931.1	EFG96033	58.394	137	48	2	308	435	113	249	7.99e-33	128
AAL94931.1	EFG96033	32.743	113	64	2	306	406	27	139	2.53e-04	39.7
AAL94931.1	EFG95209	77.124	153	33	1	315	467	149	299	2.86e-70	226
AAL94931.1	EFG95209	40.803	299	99	11	16	256	1	279	4.89e-38	139
AAL94931.1	EFG95209	35.965	114	62	3	305	414	53	159	1.60e-09	55.5
AAL94931.1	EFG94297	44.316	431	181	12	48	440	201	610	1.58e-65	222
AAL94931.1	EFG94297	40.884	181	51	3	16	140	1	181	7.03e-23	99.0
AAL94931.1	EFG94297	53.333	90	42	0	52	141	121	210	2.80e-14	71.6
AAL94931.1	EFG94297	30.645	124	81	1	305	423	195	318	1.99e-05	43.5
AAL94931.1	EFG94638	80.882	136	26	0	305	440	321	456	5.83e-63	211
AAL94931.1	EFG94638	40.984	61	36	0	308	368	100	160	6.81e-04	38.1
AAL94931.1	EFG94638	31.056	161	97	4	305	465	195	341	0.002	37.0
AAL94931.1	EFG95835	61.111	54	14	2	564	617	1	47	8.53e-11	53.5
AAL94931.1	EFG95821	25.373	67	49	1	455	521	91	156	0.011	33.5
AAL94931.1	EFG94685	31.915	47	29	1	173	219	19	62	0.047	32.0
AAL94931.1	EFG94711	25.581	86	50	3	446	531	101	172	1.1	28.1
AAL94931.1	EFG96335	22.018	109	72	3	131	235	132	231	1.2	27.7
AAL94931.1	EFG94327	36.111	72	30	4	554	613	322	389	2.0	27.3
AAL94931.1	EFG96207	33.333	42	25	1	440	478	112	153	2.6	26.9
AAL94931.1	EFG95882	36.364	44	24	1	576	615	48	91	3.4	26.6
AAL94931.1	EFG96106	22.973	74	49	2	195	260	109	182	4.8	25.8
AAL94931.1	EFG94933	23.636	55	39	1	395	449	121	172	6.8	25.4
AAL94931.1	EFG95367	26.087	69	46	2	400	463	136	204	7.5	25.0
AAL94931.1	EFG95899	37.500	48	21	2	576	617	12	56	7.7	24.6
AAL94931.1	EFG95401	26.027	73	32	2	535	600	358	415	9.6	25.0
AAL94931.1	AAL94931	100.000	617	0	0	1	617	1	617	0.0	1224
AAL94931.1	AAL94667	68.168	333	82	5	291	617	26	340	2.18e-137	400
AAL94931.1	AAL94667	42.756	283	110	9	24	301	1	236	6.96e-42	150
AAL94931.1	AAL93625	70.621	177	24	2	441	617	331	479	1.83e-78	253
AAL94931.1	AAL93625	51.505	299	109	5	16	300	1	277	8.72e-74	241
AAL94931.1	AAL93625	57.664	137	49	2	308	435	100	236	1.43e-32	127
AAL94931.1	AAL94887	25.373	67	49	1	455	521	91	156	0.010	33.5
AAL94931.1	AAL93906	31.915	47	29	1	173	219	19	62	0.044	32.0
AAL94931.1	AAL94322	25.581	86	50	3	446	531	101	172	1.0	28.1
AAL94931.1	AAL94221	26.316	57	39	1	393	449	119	172	1.1	27.7
AAL94931.1	AAL95184	22.857	105	68	3	131	231	132	227	1.1	27.7
AAL94931.1	AAL94723	30.435	69	38	5	412	478	122	182	2.1	26.9
AAL94931.1	AAL95225	33.333	42	25	1	440	478	112	153	2.4	26.9
AAL94931.1	AAL94455	29.825	57	37	1	557	613	17	70	3.8	25.0
AAL94931.1	AAL94147	29.825	57	37	1	557	613	17	70	3.8	25.0
AAL94931.1	AAL94136	29.825	57	37	1	557	613	17	70	3.8	25.0
AAL94931.1	AAL94801	22.973	74	49	2	195	260	109	182	4.3	25.8
AAL94931.1	AAL94718	35.000	60	26	3	554	604	320	375	4.6	26.2
AAL94931.1	AAL94451	41.379	29	16	1	568	595	4	32	4.9	25.8
AAL94931.1	AAL93964	26.471	68	45	2	401	463	119	186	6.9	25.4
AAL94931.1	AAL95660	37.500	48	21	2	576	617	16	60	8.7	24.6
AAL94931.1	AAL93930	26.027	73	32	2	535	600	358	415	9.6	25.0
AAL94931.1	EAA24952	71.751	177	29	2	441	617	316	471	3.13e-81	260
AAL94931.1	EAA24952	53.381	281	108	5	16	296	1	258	2.99e-74	241
AAL94931.1	EAA24952	55.629	151	55	3	294	435	74	221	1.96e-33	129
AAL94931.1	EAA24371	26.866	67	48	1	455	521	88	153	8.45e-04	36.6
AAL94931.1	EAA24643	34.043	47	28	1	173	219	19	62	0.007	34.3
AAL94931.1	EAA24061	45.455	22	12	0	131	152	134	155	0.066	31.2
AAL94931.1	EAA23833	35.714	42	24	1	440	478	112	153	0.41	28.9
AAL94931.1	EAA24631	31.818	110	64	7	278	383	79	181	1.1	27.7
AAL94931.1	EAA24205	31.884	69	37	5	412	478	122	182	1.1	27.7
AAL94931.1	EAA23643	22.449	98	61	4	446	543	95	177	3.4	26.2
AAL94931.1	EAA24409	24.561	57	40	1	393	449	119	172	4.3	25.8
AAL94931.1	EAA23268	29.670	91	55	4	306	391	49	135	4.7	25.4
AAL94931.1	EAA24200	35.000	60	26	3	554	604	320	375	6.2	25.4
AAL94931.1	EAA24629	33.333	78	44	3	284	358	215	287	6.9	25.0
AAL94931.1	EAA25182	34.483	29	19	0	560	588	111	139	7.4	25.4
AAL94931.1	EAA25268	24.615	65	45	1	541	605	16	76	7.5	24.3
AAL94931.1	EAA24520	26.027	73	32	2	535	600	358	415	8.6	25.0
AAL94931.1	EAA25024	33.333	33	22	0	320	352	368	400	9.5	25.0
AAL94931.1	EAA24012	30.769	39	25	1	573	611	33	69	9.9	24.3
AAL94931.1	EGQ78843	27.273	66	47	1	456	521	104	168	0.006	34.3
AAL94931.1	EGQ79504	34.043	47	28	1	173	219	30	73	0.008	34.3
AAL94931.1	EGQ79429	27.907	86	48	3	446	531	44	115	0.63	28.5
AAL94931.1	EGQ80420	40.909	22	13	0	131	152	32	53	1.1	26.9
AAL94931.1	EGQ80478	33.333	42	25	1	440	478	112	153	2.6	26.2
AAL94931.1	EGQ79232	22.892	83	59	2	500	579	263	343	2.8	26.6
AAL94931.1	EGQ80141	26.027	73	32	2	535	600	358	415	6.5	25.4
AAL94931.1	EGQ80136	38.710	31	18	1	446	476	145	174	6.7	25.4
AAL94931.1	EGQ80464	29.670	91	55	4	306	391	49	135	7.3	25.0
AAL94931.1	EGQ80760	33.333	39	25	1	16	53	1	39	8.1	25.0
AAL94931.1	EGQ80824	25.926	54	37	1	396	449	122	172	9.5	24.6
