# Supplementary material for: Fusobacterium nucleatum Subspecies Differ in Biofilm Forming Ability in vitro
Source: Front Oral Health. 2022 Mar 15;3:853618. doi: 10.3389/froh.2022.853618 (PMC8967363; doi:10.3389/froh.2022.853618)
Supplement: Supplementary file 2 [file Data_Sheet_1.ZIP › SupplementaryMaterials/CmpAFap2_alignment.aln]

>AAL93680.1 Fusobacterium outer membrane protein family [Fusobacterium nucleatum subsp. nucleatum ATCC 25586]
MNGENTTEEDASTGTTIAYAEGTWDQGKHQLGSTEQYLKDNNNKANGSTAAKLQGLGSKINIFTPKVTLA
SKEGIAYMGDNKGIINVGTTANKVKTTAVNHKSIIGFARDEGTVTINGNVEAKDAKAKTNKWQNIAGLAV
KTKTGTKGGTVTINGDVDIHGMAGFADGTGSKVDLKGTGNKVSTGTDGALVAKNGGVINFGGGTITHKNN
GTVAGKNDHESSVPFYADNNSKINFEGDGTNPSRTTIEMADGVLMSEEATAYNGLNDGKAKYNGMKNVTV
KLIGDNVILKTSIGKDITWTGASGLVASLKSDMKLGGLDLGTHKYKVYYLNGTFKIDTNIDLDDSKIAFH
NVGLSNEMVTINTGREIKSATGKGLAVASNKNATTNASSGYINKGNINITGGSLASGTIGLNVSYGTVRN
EKNINVANGIGVYGINGSKLVNETSGKINIGTQGVGMAGFASAGARKNYGTDKLNSSSPFFNTEKLFEIE
NNGTIQANGDKSIGLYGETNDLYGRGLTSSNGSITNNGKLILTGNKAVGIVSKRATVKLNGTGSSDIVLG
KEGIGVYAENSLVNLNSNYGIEVKDKGTGVYVDKDSEIITPGRTVELKYTGSNTGTGVGLFYEGKTAAIM
TNGTNVKLIDTVGTTGGLVGLYTNNGGILTNNGNISGDKGYGIITDGTEINNAGNITFNNPVTSKNASVG
IYTKSSDKITNSLIGKIKLGKNSVGIYGKAVENSGEIEVGDGGTGIYSGGGNVNLNSTGKINVGRDKAVA
IYAKGTNQNITAHSGSTINLGNTSFGIINEGPNNKITSNIANINNLGNDTVYIYSTDTRGRVTNNTNLKS
TGYLNYGIYSAGTVENKGNIDFSSGYGNVGIYSIKGGNANNTGNITVGKTMEISTPTASDPTKTTTYYAI
GMAAGYTPESGTGYTGNITNAGTINVNGDGGSIGMYGTESGTRVINNGTINLRANNSVGMYLDNGAYGEN
NGTIQTIGSGLKKVTGVVIKNGSRFKNNGTVKLDAESAIGLLTKGNSAGVNPGIIENYGTLDISGVGSQR
TQESSGTDPLEKEMGGVAIKTPKNSSTSQITVNGKVVKPTVVETSAKEYQDMSLSTIGMYINTSGTKFTR
PITGLSALKQLKRADLIIGVEAAQNTTSKTIQVGQKILEPYNKTIKDNPQIEKWSIYSGSLTWMANIAQN
QTDGTIQNAYLAKIPYTHWAGNESIPVDKKDTYNFLDGLEQRYGVEGIGTRENGVFQKLNGIGKNEQILF
FQAIDEMMGHQYANVQQRVQSTGIILDKEFNYLRDEWRTASKDSNKVKVFGTNGEYKTDTAGVIDYKNHA
YGVAYVHENEDIKLGRGTGWYTGIVHNTFKFKDIGKSKEHMLQAKVGLLKSVPFDDNNSLNWTISGDIFV
GRNRMHRKYLVVDEIFNAKARYYTYGIGVKNEIGKEFRLSESFTLRPYAALKLEYGRVSKIREKSGEIKL
EVKQNQYFSVRPEIGAELGFKHYFGMKALKTTLGVAYENELGRVANGKNKARVVDTSADWFNIRGEKEDR
RGNVKFDLNVGIDNTRVGVTANVGYDTKGENLRGGLGLRVIF

>EAA25020.1 FUSOBACTERIUM OUTER MEMBRANE PROTEIN FAMILY [Fusobacterium nucleatum subsp. vincentii ATCC 49256]
MFISKLGTVMDIAKSGTTTDYISGLSTEITDGMNGENTTEDDASTGTTIAYAEGTWDQGKHQLGSTEQYL
KDNNNKVAGSTAKALDGKGSEINIFTPKVTLASKEGIAYMGDNKGIINVGTTANKVKTTAVNHRSIIGFA
RDEGTVTINGNVEAKDAKAKTNKWQNIAGLAVKTKTSTKGGTVTINGDVDIHGMAGFADGTGSVVNLKGT
DNTVSTGTDGALAAKNGGVVNFGGGKITHKNNGTVAGKNDHESSVPFYADNNSKINFEGDGTNPSRTTIE
MADGVLMSEEASAYNGENNGAAKYNGMKNVTVKLVGDNVILKTSISKDITWTGAAGLVANLKSDMKLGGL
NLGTHKYKVYYLNGTFKIDTNINLDDSTIAFHNVGLSNEMVTINTGREIKSTTGKGLAVASNKDATTNTS
SGYINKGNVNITGGSLASGTIGLNVSYGTVKNEKNINVANGIGVYGINGSKLVNETSGRINIGTQGVGMA
GFASSRDRKNYGTDKLTSTDPFFETTKMFEIENNGTIQANGDKSIGLYGETNDLYGRGLTSSNGSITNNG
KLILTGNKAVGIVSKRATVKLNGTGSSDIVLGKEGIGLYAENSLINLNSNYGIEVKDKGTGIYVDKDSEI
ITPGTTVELKYTGSNTGTGVGLFYEGKSAATMTNGTNVKLVDTVGTTGGLVGLYTNNGGVLTNNGNISGN
KGYGIITDGTEINNAGNITFNNPVTSKNASVGIYTKSSDKITNSLIGKIKLGKNSVGIYGKSVENSGEIE
VGDGGTGIYSAGGNVNSTGKINVGADKAVAIYAKGTNQNITAHSGSTINLGNTSFGIINEGTNNKITSNI
ANINNLGNDTVYIYSTDTRGRVTNNTNLKSTGYLNYGIYSAGTVENKGNIDFSSGYGNVGIYSIKGGNAN
NTGNITVGKTLEISTPTVSDPTKTTTYYAIGMAAGYTPESGTGYTGNITNAGTINVNGDGGSIGMYGTER
GTRVINNGTINLRANNSVGMYLDNGAYGENNGTIQTIGTGLKKVTGVVIKNGSRFKNNGTVRLDAESAIG
LLTKGNSAGVNPGIIENYGTLDIKGVGAKRTQESTGTDPLEKEMGGVAIKTPKNSSTSQITVDGKVVKPT
VVETSAKEYQDMSLSTIGMYINTSGTKFTRPVTGLSALKQLKRADLIIGVEAAQNTTSKTIQVGQKILEP
YNKTIKDNPQIEKWSIYSGSLTWAANIAQNQTDGTIQNAYLAKIPYTHWAGDQSTPVDKKDTYNFLDGLE
QRYGIEGIGTRENGVFQKLNGIGKNEQILFFQAIDEMMGRQYANVQQRVQATGIILDKEFNYLRDEWRTA
SKDSNKIKTFGTNGEYKTDTAGVIDYKYHAYGVAYVHENENIKLGRGTGWYTGIVHNTFKFKDIGNSKEQ
MLQAKVGLLKSVPFDINNSLNWTVSGDIFVGRNTMHRKFLVVDEIFNAKSRYYTYGIGVKNEIGKAFRLS
ESFTLRPYAALKLEYGRVSKIREKSGEIKLEVKQNHYFSVKPEIGAELGFKHYFGMKALRITLGVAYENE
LGRVAKGKNKARVVDTTADWFNIRGEKEDRKGNVKFDLNVGLDNTRVGVTANIGYDTKGENLRGGLGLRV
IF

>EDK88032.1 outer membrane protein [Fusobacterium nucleatum subsp. polymorphum ATCC 10953]
MSNNLHKVEKDLRSIAKRYKSIKYSIGLAILFLMLGVGAFSEEVDSSQANGVPTREEIASSKENLKNSVG
SLQSKIDSARAENEKGLVGLKLELIQLMEQGDQVVKSPWSSWQFGANYMYSKWDGTYKGRGDKAEKYPYE
GVYTRSSDLFLRNISTDSDVYEKYTSSINETSANSATTSTIRKKGGSLGYGIASTLPAQEPIVQIELGAS
VRPKKISKSPVAVTPPSITVNAVTPLSTPQPPGAPTPPTISIPEFNPVAPDPITVSLPTPPTFNIKLGSF
CNYMTPNCEASTHQSGQHPENGGKNSGTAYSFDHNNGIISITESSLLGGPAVRYAWTSYNSALLKVYFDY
GLNSNGMGGGTAKVDTNLTIDSIMGNITPNANANFDWNKGKFLTGGSRVATLDNARNATIQNNKTINMMG
PLVVGYEVQSDNSTIFGGGHFWNNEVRILENSETGTLTDEIEKSDQTADNRLNDLLKVKQIYENGSGIHG
YNPNSNGAGTVDSTTLTLPTFAGGGNLNISRDPDIGYKDENGNFITTKYGGYTGYKIGLILTYENIDNRD
SSNYILRNKGTINFQGKRSIGIQVYAPGSDNNKINAPKVTVKNIGDKADITLGGVASYGLKLSSRVDENS
IVENEGKININGDNTKSYVLDNNNPNVKTGIYDGDADGNRDNYSLSSGIAVIEDNTLKDNSSIRAYQGKV
QNKGTINVSGGQGNTGMVLKVKANDDITNDGSGTITVTGIKNIGMRVDLGTTKTDNNPANIIPKAYNKGT
ITITNGEQNIGMVANSSESSGGNIVHKAIAENKNNITFTGKASNAIGMFSQDGAEIINATNGKITGPTVG
GLEGTIGMVIQPKIAPTNVGSSGINNGEINLTGTKVTGVYNQGTFTMEGANSSITTSGKKAISLYAIGNS
STTNINSGKIIAKDGALGLFADDTTINLGNNTAAPELEGHGKGTLLFYNYTKNSSGSYESKGKFKINKET
TAKLTTGATAFYFKDITPGSATGGATDQTTADKLNKMFAGSIDKLKLRLDKDSTLFVLDNKIFNTGAIPL
SSIQPTQINNYLGDHVSVDTNNSSKNFKAYKTTRGTLSIDEDVQLDNHTGTAIDSYYRVDFLNSAVTVEA
GKKMVGTDATEIEQVIAQANYEDATSDNHVKVINNGTIDFSKKGGTAIAVDYAPATNNGLIKMDAANGTN
KNSIGLFGASSSKLTNSSTGEIQLGTRGVGIWGANKIGSSVGTWSKNINITNNGKITGLSGKEGVFGIYA
VNDIATYTGATSNIVHGVTGNIDLSQSKKSIGIYMANGTLTSSGNISVSDKSVGLDATTSDVRISGGTHT
IGKESVGFKLTNISNTKKFLGNSGNISIKDKGSVAYLIKSSVLTSGTNFKDNLALTSTSAYTYMSLINHS
MLDYMNTKTIANDDSIFVNTKDSTVSLLSGTSVTSTNKKVTGVYSENSAVSNAGILALTGDESSALYGKA
GSFLINSGKITIGKSGSGIYSIDSTGKNNGEITIGQGSVGMRAEDAIIENGVAGKILSTGVSALGMSQSG
GTQNITNKGAITLMGDKSIALHSKGITSPNHKVINVGNITVGDSSNILSPSIGIYSANGVNSTVENSGKV
VAGKKSTAIYAGNINLTGTSETTAGNGGIGVYSKIGNVNISENSKITVGATLGSGQEGVGVYLAGNNQTL
NSNTDKLSIGKGSFGYVMTGQGNTIRTGKIGTTGVIKLSDDSVFMYSGDKTGTIKNYNNLKSIGNENYGV
YALGSVENHGNIDFSQGIGNIGAYSYVEGATTTPNAIKNYGTIKVSKSDINDPDNRKYGIGMAAGYSEET
PKGSGNFVTRGIGDIENHGTIKVTDPDSIGMYATGSGSKILNAGRIELSGPKRNIGIFAENGAEVINTGT
ITTVGSGNVGQIGIAIRKGAILDNRGTINIDASKGYGLLIAGGIVKNYGEANITVDSGATKIKEIRASDT
SKEIEDLRGNKVKIYSPAGAANGVITENGVVRKPTVVHVQAIANRKPNDIPTSSVGMYMDTSGINYTRPI
NNIGALRGLTQSDIIIGVEATKYTTAKTIQLGQDIIEPYNDMIRKSGIEKFSIYSGSLTWMASITQLPDY
TIRNAYLRKIPYTVWAGKMATPIDKKDTYNFTDGLEQRYGIEGIGTRENGVFQKLNSIGNNEEILLYQAF
DEMMGHQYANVQQRVQSTGIILDKEFNYLRDEWRTASKDSNKIKTFGTNGEYKTNTAGVIDYKYHAYGVA
YVHENEDIKMGRGTGWYTGIVHNTFKFKDIGNSKEQMLQAKVGLLKSVPFDVNNSLNWTISGDIFVGRNT
MHRKFLVVDEIFNAKSRYYTYGIGVKNEIGKEFRLSEGFTLRPYAALKLEYGRVSKIREKSGEVRLEVKH
NDYFSVRPEIGAELGFKHYFGMKALRTTLGVAYENELGRVANGKNKARVAHTDADWFNIRGEKENRRGNV
KFDLNVGLDNTRYGVTANIGYDTKGENLRGGLGLRVIL

>EFG94973.1 hypothetical protein HMPREF0397_1414, partial [Fusobacterium nucleatum subsp. nucleatum ATCC 23726]
MSNNLYKVEKNLRSIAKRYKSIKYSVGLAILFLMLGVGAFSEEVNDTQLNNVPTREEIASSRENLKNSVG
SLQSKINQARAENSKGLEGLRLELIQLMEQGDQVVKSPWMSWQFGANYMYSKWNGTYKGKGDKAEKYPFE
GMFTRSTNLFERAVSPLSEKYKELATSTNPYSASSNARNGLGSGYGLASTTPRQEPLVAINIEASIRPKD
VTRSAVSAPTVGVGAPRLDTLNVPSSEPLSVTPPDPKAPEKTVSIVQPNASPFTGFFFDADYNAINFSAY
NNGKKNADADLSDVDLYSGLEYNSWANGNTNPQGAAKTGYKKGDTHTEVTNLNTVDVNDGNHNVQKVGRT
TNIIYRRGNTNGTPVNLSNLNIYVRGYYDGTLSGGKGTTGGKMDGWIDSGRGAEGGSADPDPLNPTRGTI
GLHTLLNAKVSKVTANLYGRAGFLTSETWRSGTVTMDRTTVNVYNDQNSVFYIMPAAYGTIAAYLSAGGS
HDNFYIGGLKGSTNVNLYGTGNSVYLSTGISGARHIENKGIINSDGASNIVYSNIGYTPDWSKTWYQDRG
GAAGNRPLQNGYTKNIMRSVIKLGTDGGQVNLYGDENVGLFFGSKMGGADPKSWEKGHRDAEFKNANYLR
KASFIGIYQGEIELHAKIGEKTSSTGKDQVNGVGNIHENTPNGKKYDPKFVEGAVGIYSESGQREGIDPI
RDLGVPTKANGGSGHYTHIGSLNNDKVHNLQVGKVDVKFGSKSKNGFMFISKLGTVMDIAKPGTAKDYIG
TLSEEITDGMNGENTTEEDASTGTTIAYAEGTWDQGKHQLGSTAAEKAKNDNKAAGSTANKLQGLGSEIN
IFTPKVTLASKEGIAYMGDNKGIINVGTTANKVKTTAVNHKSIIGFARDEGTVTINGNVEAKDAKAQTNK
WQNIAGLAVKTKTGTKGGTVTINGDVDIHGMAGFADGTGSKVDLKGTGNKVSTGTDGALAAKNGGVVNFG
GGTITHKNNGTVVGKNDHESSVPFYADNNSKINFEGDGTNPSRTTIEMADGVLMSEEATAYNGLNDGKAK
YNGMKNVTVKLIGDNVILKTSIGKDITWTGASGLVASLKSDMKLGGLDLGTHKYKVYYLNGTFKIDTNID
LDDSKIAFHNVGLSNEMVTINTGREIKSATGKGLAVASNKNAITNASSGYINKGNINITGGSLASGTIGL
NVSYGTVRNEKNINVANGIGVYGINGSKLVNETSGKINIGTQGVGMAGFASAGARKNYGTDKLNSSSPFF
NTEKLFEIENNGTIQANGDKSIGLYGETNDLYGRGLTSSNGSITNNGKLILTGNKAVGIVSKRATVKLNG
TGSSDIVLGKEGIGVYAENSLVNLNSNYGIEVKDKGTGVYVDKDSEIITPGRTVELKYTGSNTGTGVGLF
YEGKTAAIMTNGTNVKLIDTVGTTGGLVGLYTNNGGILTNNGNISGDKGYGIITDGTEINNAGNITFNNP
VTSKNASVGIYTKSSDKITNSLIGKIKLGKNSVGIYGKAVENSGEIEVGDGGTGIYSGGGNVNLNSTGKI
NVGRDKAVAIYAKGTNQNITAHSGSTINLGNTSFGIINEGTNNKITSNIANINNLGNDTVYIYSTDTRGR
VTNNTNLKSTGYLNYGIYSAGTVENKGNIDFSSGYGNVGIYSIKGGNANNTGNITVGKTMEISTPTASDP
TKTTTYYAIGMAAGYTPESGTGYTGNITNTGTINVNGDGGSIGMYGTERGTRVINNGTINLRANNSVGMY
LDNGAYGENNGTIQTIGTGLKKVTGVVVKNGSRFKNNGTVKLDAESAIGLLTKGGPGGANPGIIENYGTL
DIKGVGAQRTKESKGTDPLEKEMGGVAIKTPKNSSTSQITVDGKVVKPTVVETSAKEYQDMSLSTIGMYI
NTSGTKFTRPITGLSALKQLKRADLIIGVEAAQNTTSKTIQVGQKILEPYNKTIKDNPQIEKWNIYSGSL
TWMANIAQNQTDGTIQNAYLAKIPYTHWAGNESTPVDKKDAYNFLDGLEQRYGVEEIGTRENQVFQKLNG
IGKNEQILFFQAVDEMMGHQYANVQQRVQTTGIILDKEFKYL

>EGQ80366.1 outer membrane protein, partial [Fusobacterium nucleatum subsp. animalis ATCC 51191]
MSNNLYKVEKDLRSIAKRYKSIKYSVGLAILFLMLGTSAFSEEVDNAQASTVPTREQITSSRENLKNSVG
SLQSKIDQAKAENEKGLTGLKLELIQLMEQGDQVVKSPWMSWQFGANYMYSKWNGTYKGRGDKAEKYPYE
GIFTRSENLFERVVSPLSEKYKGLATSTDPHAASSNARNGLGSGYGLGSTEKKQEPLIAINIEASIRPKD
VTRSAVSAPTVGVGAPRLDTLNVPSSEPLSVTAPEPKAPEKTVSIVQPNASPFTGFFFDADLNAIDFSAY
NNGKKNADADLSDVDLYSGLEYNSWANGNTSPQGAAKTGYIKGGTRSDVSNSYPLNVQDKTITGIDPVGR
TTNIIYRRGATDGTAVNLSNLNIYARGYYDGTSSGGTPGGKQDGWLDRGRGNQGGYADPGIPTRGTIGLH
TLLNVKVSHVKANLYGRAGFLTSETWRSGTVTMDNTEVNVYNDQNSVFYIMPAAYGTIAAYLSAGGNHDN
FYIGGLKGSTNVNLYGTGNNVYLSTGISGARHIENKGVINSDGASNIVYSNIGYTPDWSNTWYQTRGGSI
IRNKYGDGSVAQNKMRSVIKLGTDGGQVNLYGDENVGLFFGSKMGGADPKSWEAAHRIKEFQNANYLRKA
SFIGIYQGEIELHAKIGEKTSSTGKDQVNGVGNIYESAPNGKKYDPKFVEGAVGIYSESGQREGIDPIRD
LGVPTKASGGDYAHIDSLNDDKIHNLQVGKVNVRFGSKSKNGFMFISKLGTVMDIAKSGTTTNYISGLST
EITDGMNGANTTEEDASTGTTIAYAEGTWDQGKHKLGSTAAEQTKNDNRATGSTAAQLQGLGSQVNIFTP
KVTLASKQGIAYMGDNKGIINVGTTANNVKTTAVNHKSIIGFARDEGTVTINGNVEAKDAKARTNKWQNI
AGLAVKTKTGAKGGTVTINGNVDIHGMAGFADGTGSVVNLNGTGNKVSTGTDGALAAKNGGVVNFGGGTI
THKNNGTVAGKNDHESSVPFYADNTSKVNFEGNGSNPSRTTIEMADGVLMSEEASKYNGLNDGKAKYNGM
KNVTVKLVGDNVILKTTIGKDITWTGASGLVASLKSDMKLGGLDFNNHKYKVYYLNGTFKIDTNINLDDS
KIAFHNVGLSNEMVTINTGREIKSTTGKGLAVASNKNATTNASSGYINKGNVNITGGSLASGTIGLNVSY
GTVKNEKNINVANGIGVYGINGSKLVNEATGKINIGTQGVGMVGFASAGTRKNYGTDKLATVTSEKLFEI
ENNGTIQANGDKSIGLYGETNDLYSRGLTSSNGSITNNGKLILTGNKAVGIVSKRATVKLNGTGSSDIIL
GKEGIGIYAENSPVTLNSNYGIEVKDKGTGIYVDKNSEIITPGRTVELKYTGSNTGTGVGLFYEGKPAAT
MTNGINVKLVDTVGTTGGLVGLYTNKGGILTNNGNISGNKGYGIITDGTEINNAGNITFNNPVTSKNASV
GIYTKSSDKITNLLNGKIKLGKNSVGIYGKAVENSGEIEVGDGGTAIYSAGGNVNLNSGAKINVGADKAV
AIYAKGTNQNITAHSGSTINLGNTSFGIINEGTNNKITSNIANINNLGNDTVYIYSTDTRGRVTNNTNLK
STGYLNYGIYSAGTVENKGNIDFSSGYGNVGIYSIKGGSANNTGNITVGKTMEISTPTASDPTKTTTYYA
IGMAAGYTPESGTGYTGNITNAGTINVNGDGGSIGMYGTERGTRVINNGTINLRANNSVGMYLDNGAYGE
NNGTIQTIGTGLKKVTGVVIKNGSRFQNNGTVKLDAESAIGLLTKGGPGGANPGIIENYGTLDIKGVGAQ
RTQESKGTEPLEKEMGGVAIKTPKNSSTSQITVNGKVVKPTVVETSAKEYQDMSLSTIGMYINTSGTKFT
KPITGLSALRQLKRADLIIGVEAAQNTTSKTIQVGQKILEPYNKTIKDNPQIEKWNIYSGSLTWAANIAQ
NQTDGTIQNAYLAKIPYTHWAGNQSTPVDKKDTYNFLDGLEQRYGVEALGSRENQLFQKLNGIGKNEQII
FFQAIDEMMGHQYANVQQRVQSTGIILDKEFNYLRDEWRTASKDSNKIKTFGTNGEYKTNTAGVIDYKYH
AYGVAYVHENEDIKMGRGTG

>AAL95642.1 Fusobacterium outer membrane protein family [Fusobacterium nucleatum subsp. nucleatum ATCC 25586]
MTVKNRDLTYLKSHPSSTKLANTRDYTNYKVKTTSGGQIASRAQETNMSYIKNTGDININGDDSVGVGLL
HNIQGVTIAGNINIGNVDPSSFSYSNKTGGNNGKVEGAVGVYSEVRTRPILNGDYDDHALQNTSGKTLGT
ETVEVSGKVELGSYAEKSSGLRIKDEGSITLKNGGEVLVGGKNNYGAVVNGKDYNYYRKTVANAYAESGT
KYSDTGKINLDSGSKITVTGEESIGYALLAGKGINAGTITVTGHTNNNTTGAFHGSLGFYGEKGTFTNIG
EISSSGNIAHAVALVGDATDGTIFKNNGKINVVGKGNIGVYADGKYTFEHSGSGAKISVGSDSLGIYAKN
SNGNLDIKAPIELANSNTATTIGIYSDGDANVKFGTGSKLKIGEKAVGLYSADPTKFNNTFKIESGKTLD
VELGKNSTFGLLNGNNTVTNSPLLSKYLNNNTSDKINIVSFGEGASLFYATSKAKAILDEDYKVTNGDAI
STAVLVANNGANVEIASGKKLETNTNAGLIAINGTVGFTSVAKNNGTLISTRIDKGIGIYTSAANGENSG
TITMQNKNAVGILGSKGSNLKNTGKIELEAVSSAGVYAEDSNMTNSGTTSEIIVNKEASVGIYAKETSIS
SVSKNVKNEGKIEIKADGDGKSAGIYSKKEGGAKLTIENTGNIEVAQKASAGIYTKNESTQANTQSEVTN
SGLVKMSAENSIGIMGEKSKITNTGTGTKGIEIVEKKSAGILVTNESAVINSGRISLSNSSISSSSDGLV
GISVDGSSTGENDASGEIKVDAAYSTGMLSSGGDVTNAGKIALEKKESVGMYATNANVTNSGAIPKGIFI
KDEKSVGIYSKINSSSIANKTVTNSGTIDIAGTSKTGSAGIYSIIENGATKTLSAVNNGNITINQKKSVG
IYAKNESSHANTESDVTNSGKIEVKNEGSAGVLAEKYKVTNTGSGTNGIIVSAKKSAGIIGKLGSEIINS
GIIKTETATPTVATDGVVGISLNNSKATNTSGGVITLDTNYSTGMYGEANSQLTNEGNITGTNKEYIVGM
AGDSSTVTNKNIITLNGKKATGIFGKNSSTLLNETTGKIPTKEEESVGMYSSSSLKATNKGTIITEKKTS
AGMLGDKANIENDSSIPTKEEMSAGMYVKNGTSKATNKGTVTTEKKTSAGILAEIDEANGGTVSGLNETT
GTITVSEETSAGMLGKVKSAVTASTAKLSLTNKKDININTKNSAGIMVVNESTAVGKENVLAENTGTINL
TSSSATNEKNIGILANKATGINTGNININSKESIGMLGQNASSITNNKTITLSGEKGIGMLSKDTSSIAD
NNDIINVNGKESLGMLGEDSGTVKNNKTISVTAEKGVGIFVRDNGVGKGSGTGENTSTGTITLENKEAVG
IFAKNNGTSDSAKNSGTINLGKADGSTIKESLIGMFAQAEAGKKANVKNTKDINVNTKKSVGIYAKNDAS
NITDVDLENTGDININSKESAGVYAPKANISKVGTITLKNSIDSNGSSAVYVSKGGKVANTAGVKINLGT
VNQNRVAYYVNGKDSALAGADIGKITGYGVGVYLQGTSGDKATLDKNTSKLDYTLQGTGNGIIGLLLKGE
TNIQSYTKGIKVGNTVAATSPSDKAKYAIGIYADAQGTVGTPYNITTPITAGKSGVGIFADKDSNINYTG
NMEIGDGTTAGTGIFITKKIGATGGKVTLGTNTIKLKGTKGVVAIASEGTTFNGGNATIELVGSNIQGVG
VYAKKGSTVNIDHWTFNNNGNSAEEVRSEEGRVYINANKNLKPKMVLTHVINGETSIATGKTVTSVNDGS
ITAKENIGLMAEGIKNHSMTWQEGNFEAVNHGIIDFSAAEKSTAMFINSARAKNDGTIKVGKNSIGIYGF
YNKDTRKYDGASTNPDPNKLELETTSNSKISLGDASTGMYLTNAEKIENKGGQITSESGATKNVGIYAVN
GQDTKVSANNKILNMTTATNINLGNGSVGLYSKGQSNTVRNTVTNTGDITVGDKITGSPSVAMYAENTNL
TTNSKIPVGKDGIAFYGKNSDITAKGSANFSNKGVLAYLENSKFVSHLGNLGSTQNTMLYLKNSIAQLDG
AGTKVDMDVADGYTGAYIEGNSALTGVKTIKLGQDSTGLFLKDANFVSDAESITGTKDKARGILGVNSNF
TNNSKISLSGAESIGIYSNAGSGKTVVNNGELTIAGKKTLGVFLKGSQSFENKANINIANSANSFEPAIG
IYTAEGASTIKHTSGTIEVGEKSIGIYSKTPSNVEINSGKVHVKDQGIGIYKESGKLTIKGELDIDTHIA
TAKDSEPTGVYAVNGAQVDDQASKISIGAKSYGFILNNTDPNKTNIYTNTDAGTVSLGNDSVFLYSNGKA
NIINNRTINANGASHLIAFYIKNGGNFTNNGTIDFSTGKGNIGIYAPGGKATNKGRVYVGKTDDIDPMTG
KVYSDVSKIVYGIGMAADNGGYIKNDGEIRIYNNKSIGMYGKGIGTTVENTGKIYLDGSRATATDKIQSM
TGVYVDDGAKFINRGEIRTTDSYAGRDGKVNENVTGLVGVAVMNGSTLENHGKILIDADNSYGVIIRGKR
DSKGNVERYAVIKNYGEIKVRGKGTWGISWKDVSQAYIDELQKQINDKISSDPEGQALRAATGTNKDYEG
VTITVKNGKPTFLRNGVPISDSEVEQIGKLIGKESNLGLSDIGFYVDTLGRTKPIDIDGATPPINSQLII
GTEYSEKTNKKQWFVKGDVIKPFLDQIQGRNFKLTSIAGSLTWIATPVLDNYGQITGVAMAKLPYTSFVN
KTDNAWNFADGLEQRYDMNALDSVEKRIFNKLNSIGKNEQTLLTQAYDEMMGHQYANVQQRVQATGIVLD
KEFSHLRNSWSNPSKDSNKVKTFGMKGEYKTDTAGVIDYKYNAYGVAYVHENEDIKLGKGTGWYTGIVHN
TFKFKDIGNSKEKQLQAKVGLFKSVPFDENNSLNWTISGDIFIGHNKLERKFLVVDEIFHAKSKYYTYGI
GIKNEIGKEFRLSEDFSIRPYGALKVEYGRVSKIKEKSGEMKLEVKENDYLSIRPEIGTELAYRHYFGTK
TLRTSVGVAYENELGRVANGKNKARVAGTTADWFNIRGEKEDRKGNVKVDLNVGIDNQRLGVTGNVGYDT
KGHNVRGGVGLRVIF

>EAA24798.1 FUSOBACTERIUM OUTER MEMBRANE PROTEIN FAMILY [Fusobacterium nucleatum subsp. vincentii ATCC 49256]
MVNNGEITLNAPSSAGIQLKPEDPHDWQPGAPNYWNAAPLQIGNKTPNKMKGRVLMKADNQKDINLNGSE
SFGMVTVFNEGVPKRLFAPSYVANYENLRSERKYDGERVLPGGEIGRSALSDSKYTSGVYNTGNININGD
SSIGVGLLQEIQEVKLAGNINIGKSVVNQETGISNLPNAGSKTYDKNKVEEAVGVFAGVPTIPVRPGETD
TLINGSGARNTATSLVGTETVEINGNISLGEHATQSIGALVGDTEVDLNKGQLTENGVNKGSNVDRKLKR
SGDITAKSDSVINVGGKKNYGFVVSNSAHSSKFGTTVDDLKYSVDKIHHGRGINEGIINVTGDESVGFAM
IKGGNSKSSGTISVRDNAENSIGFYGKEDSFTNSGTIEVTSAKKKNKAVVLDGTNTSNKINFTNTGNIYV
NTSDKGNTNLDGNGNIGIYAQGNYKIEHNSGIVKAGKDAIAFYVKNSTGEVNIKAPIELANSSNGTTIGI
YSDGDAKVKFGEGSKLKIGEKAVGLYSANPTKFNNTFEIEAGKTLDVELGKNSTFGLLNGNKTVTNSPLL
SKYLNNNTNDKINITSFGEGASIFYATLKAKAILDEDYKVTNGDAASTSVLVANDGANVEIASGKTLETN
TNVGLVATKGAGTSLSTSVAENKGTLISTRTDKGIGIYTSAANGENSGTITMKNQNSVGILGRDGSNLKN
TGKIELEAVSSAGVYAEDSNMINSGTTSEIIVNKEASVGIYSRETSISGVSKNVKNEGKIEIKADGNGKS
AGIYSKKEGGAKLTIENTGNIEVAQKASAGIYAKNESNQANTQSEVTNSGLVKMSAENSIGIMGEKSKIE
NSGTRTKGIEIAGKKSAGILVTKESEVVNSGRISLANNSISTSSDGLVGISVDGSSTGENDASGEIKVDA
AYSTGMLSSGGDITNAGKIDLEKKESVGMYATNANVTNSGVTPKGIFIKDEKSVGIYSKINSSSTADKIV
TNSGKIDIDGTSKTGSAGIYSIIENGATKKLSTVNSGNITISQKESVGIYAKNKSIQANTESIVTNSGKI
EVKNESSAGALVEKSKVTNTAVGTNGIIVSAKKSAGIIGKLGSEIINRGIIKTETVTPTAAADGVVGISL
NASKATNGSNGTITLDTDYSTGMYGEANSQLTNEGNITGTNKEYIVGMAGDNSTVTNKNIVTLNGKKATG
VFGKNSSTLLNETAGKITTKEEESVGMYSSLNSTATNKGTITTEKKTSAGMLGDKANIENDSSITTKEEI
SAGMYVKNGNSIATNKGTITTEKETSAGILAEIDETTGGTVSATNETAGTITVSDKTSAGMLGKVKSTVT
ASTAKLSLTNKKDININTKNSAGMMVVNESTAVGKGNVSAENIGIINLTAATTNEKNIGILADKATGINT
GNINVNSKESIGMLGQNASSITNNKTITLSGEKGIGMLAKDINSIATNEDTINVNGKESLGMLGEDLGTV
KNKKMIKVTAESGVGIFVRDNGTGSGTGENTSAGTITLENKEAVGIFAKNNGTSDNAKNSGTINLGKTDG
STSYESLIGMFAQAESGKKANVKNAKDININTKKSVGMYAKNDASNITDVDLENTGDININSQESAGIYA
PKANISKVGTITLKDSTDSNGSSAVYVSKGGKVADTASAKINLGTVNQNRVAYYINGKDSALAGANIGKI
TGYGVGVYLQGISGDKATLDSNTSKLDYTAQGTSGDGVIGLLLKGETDIQSYTKGIKVGNTVSKSNPSDK
DKYAIGIYADAQGTAGTPYNITTPITAGKSGVGIFADKDSNINYTGNMEIGDGTTAGTGIFITKKAGATG
GKVTLGSNTIKLKGTKGVVAIASEGTTFNGGNAIIELVGSNIQGVGVYAKKGSTVNIDHWTFNNNGNSAE
EVRSEEGKVHINANKNLKSRMVLTHVINGETSIATGKTVTSVNDKSITAKENIGLMAEGIKNPTMTWQEG
NFEAVNHGTIDFSAAEKSTAMFINSARGKNDGTIKVGKNSIGIYGFYNKDTRKYDGASTNPDPNKLELET
TSNSKISLGDASTGMYLTNAEKIENKGGQITSESGATKNVGIYAVNGQDTKVSANNKILNMTTAANITLG
DGSVGLYSKGQSYTIRNTITNTGDITVGDKITGSPSVAMYAENTNLTTNSKITVGKDGIAFYGKNSDITA
KGSANFSNKGVLAYLENSKFVSHLGNLGATQNTMLYLKNSIAQLDGAGTKVDMDVADGYTGAYIEGNSTL
TGVKTIKLGQDSTGLFLKDANFISNAETITGTKDKARGILATNSNLTNNSKISLSGAESIGIYSNADNTK
SIVNNGELTIAGKKTLGVFLKGSQSFENKANINIADSANSLEPAIGIYTAEGSSNIKHTSGTIDVGQKSI
GIYSKTPSSVDVEAGKIHVKDQGIGIYKETGKITIKGELDIDTHVATAKDSEPTGVYAVNGTEINDQASK
ISIGAKSYGFILNNTDPNKTNIYTNTDAGTVSLGNDSVFLYSNGKANIINNRTINANGASHLIAFYIKNG
GDFTNNGTIDFSTGKGNIGIYAPGGKATNKGKVYVGKTDDIDPMTGKVYSDVSKIVYGIGMAADNGGYIK
NDGEIRIYNNKSIGMYGKGIGTTVENTGKIYLDGSRATATDKIQSMTGVYVDDGAKFINRGEIRTTDSYA
GRDGKVNENVTGLVGVAIMNGSTLENHGKILIDADNSYGVIIRGKRDSKGNVERYAVIKNYGEIKVRGKG
TWGISWKDVTPNDIAELEKQINDKISSDPEGQALRAATGTNKDYEGVTITVKNGKPTFLRNGVPISDSEV
EQIGKLIGKESNLGLSDIGFYVDTLGRTKPIDIDGATPPINSQLIIGTEYSEKTNKKQWFVKGDVIKPFL
DQIQGRNFKLTSIAGSLTWIATPVLDNHGQITGVAMAKLPYTSFVKKTDNAYNFTDGLEQRYDMNALDSV
EKRIFNKLNGIGKNEQALLTQAYDEMMGHQYANVQQRVQATGNILDKEFTHLRDSWSNPSKDSNKVKTFG
MKGEYKTDTAGVIDYKYNAYGVAYVHENEDIKLGRGTGWYTGIVHNTFKFKDIGNSKEEQLQAKVGLFKS
VPFDDNNSLNWTISGDIFVGRSKMHRKFLVVDEIFNAKSKYYTYGIGIKNEIGKEFRLSEGFSIRPYGAL
KVEYGRVSKIREKSGEVKLEVKHNDYLSIRPEIGTELAYKHYFGAKTLRTSVGVAYENELGRVANGKNKA
RVAGTTADWFDIRGEKEDRKGNVKFDLNIGLDNQRLGVTGNVGYDTKGNNVRGGVGLRVIF

>EDK89413.1 AT family autotransporter [Fusobacterium nucleatum subsp. polymorphum ATCC 10953]
MENNLHKVEKDLRSIAKRYKSVKYSLGLAILFLMLGVSAFSEEVNLESSQVATREELKTSVGNVQTKLNV
LRDENKEKIKNLRLELIQLMEQGDQVIKSPWSSWQFGMNYFYENWGSTYKGNGDKAERYSFNGIYTRGNW
QTRNAMDTLESSRVGGTPLTPGNDSQSSWANAGNVSNGGVTINKDASIGSSTNGKRGWGLVDLENLKEPT
NEVEILARISPKEVTKQAITLSINEPSVAPMEAPEIKPEPNKPIEAPKITLPTINKVIIEELNITPPAAL
NVPGTPNINITINAPNAPTPPSVSVNVSEPSAPNAPNINIPITPPEIKALNIETPPTVNVAPPTVAAINP
VAFSVAPTIDSKQYKFGGANINNGLNGLPSTIDVQSNSNTNRNYVTINASGSSVPTSVLLPDKKTINVSV
NNNRALVVDEARENFDFQMKGTINLYGNQNMGIDLQGTHIGGSAKGSATNPAISTIRNEGVITGHATNKY
DNNKATKEQVAFGFSNADASSNATMTHMINNNEITLNAPSSAGIQLKPEDPFYWDPNWGTLSSDNKMIIN
GLSGSRNANNFGRVLMKADNRKDINLNGSGSFGMITVFNPGVIELNTISVNRTTYPTGSYNLRAQRNIGT
KVLPGGEIGRSALSDSKYTSGVYNSGNININGDESVGVGILHEIQEVKIGGTINIGVESVSQTTGISDTK
STTGNDQTTLVNNAVGVFSGVPTLPVKNNEYDTMGNKNTTGNIIGTETSEVDGTINIGRHSKESIGLLVG
DSGETLNNGTLNGTPNQARILKRSGSITYKSSANNKLNINGNANYGFVVKSDSNKSVFGSALDDLQQSVD
KTNYGIGINKGNIDIIGINSIGFVLLKGGNSKNTGNITVNESEDFWYPIVPPTPNYDYRQNSIGFYGEQD
NFTNEGTISVNTPNRSGNKAVLLKGNSNGITFNNTGDVSVKGRNNIAIYAEGKYTFNHEKNAAGTNKISV
GSNSIGIYVKDNTGTVNIKAPIELADSSNGTTIGVYSDGNAHINFENGSKLTIGKKAIGLFSQSTTNFKN
TFKFNNTAGNELNVSLDENSAFAFFNGSGSTDIAEVLNKNIKFTAMKKGATFAYVKGGSIVTLSHDFDTT
NTAKVVVAPESGTSVLVASDGSTVQVDANKKLTTNTNVGLVATNGSSSNKSKAINKGTIISKVNGGVGLY
ANNNSEATNDIAGKITMENKGSAAILGENNSILTNKKDIELKEEESAGIYAKDSLATNSVTSGSPAVKAK
ISLEKTKSAGMYSILTNLADGDKKILNQANGADKASIEIGANATSSAGMFGKVESNATKVLTLENAGNIQ
VGATSSVGMYAQNETVDEDKLLVNNTGLINVTKESSVGINASKRATITNSGVTADGNGIVLSAKKTAGII
GNNNSVVTNTGDITLNSTTQPTDSSEGLVGISVDKTSTALNNGTITVSNDYSTGISGKGGRITNNNKIIL
NNINSVGISSTDGSVLNSADTNNLIEVKNSNSVGIFAKLIENVPFSPFQAILNKGTITLNGGNSKSSSVG
IYSLIEDKAVQNKSTQQIANTGTINVSTKGSAGIYVKDNRTSGTDVISFIRNEKDINVAEESSAGIIGEY
SQITNGNPQNTNGKIELSAKKTAGIIANKKSEVINYGKIETLSSVTINNKTDALVGISVNNSKVINKNKE
DSNGMIGAITLNTAYSTGIYGKNESTLINEGKITANKTDSIGMAGENSSLTNKNEILINEEKSVGMFGTT
VGNKNTVLINEQDDIKSLTGKIITKKKESVGMFVSTSQASAINRGTILIEEEKSAAMYGDEANIENSGTS
TNLIASITTKKDESAGIYAKNSNATNKKKMTVEGKKSAAILVEMTKDKNISGINDIADNSSDILNGHIEV
KNQESAAMYGKIDSKVSVATSTLTLINKKAIDIDAKSSVGMMLINDSNSVNKTNVKAENSGVITLKNATN
NTGNIGILAKKNSTGINKDNGIINVNSKKSIGMLAKEGSNVENNSNLPPNPLVVGKEYGINLNEEESIGM
LAEGQNSASQVSTAINNAKISVTAAGKKSIGMLAQNEGDVKNNKEIEVFAEKGVGIFVSDTGTGENTNPN
GKITLMNKEAVGIFAKNNGDIYTAKNSGKVILGSADGTTTHESLIGMFAQAEAGKKSSIKNIDTIDVNTK
KSVGMYAKNDAANVDDVDLYNAGTINVNNKGSAGIYAPKANISKVGNIKLKNTTDTDGASAVYISQGGKV
SDTDSAIIDLGTINQNRVAYYVNGANSILRDKGNNTIGKITGYGVGVYLEGNASKSTVGIAKLDGSTPKL
HYKNSNLGTTGNGIIGLFLSGDTEIKNYTSGIVVGNTVEENSLKKYAIGIYADKQGTSTNKYEINTDITT
GKEGVGIYSDNNSVINYKGKIAVGDGSVATKNDEVTAGIGIYITKSTGGNIGEVNLIGSKTDTSITLKGT
GGVAVIASEGTRFNGGNATINLVGTNIKGVGVYAKRGSEVKIDNWTFNNNGNSAEEVRSEEGGAHITATI
KQLKPKMVLSHVINGETSIAAGSKVVSVDDAPHRAAENIGLMAEGRKNPTAPAPLTAWTNGDFEIENHGT
IDFSVAEKSTAIFSNSARAKNDGIIKVGKNSTAIYGFYDSTIRTYEVVPPAVALPNKLEIETTSNSKISL
GDKSTGMYLINAEKVENKGGQITSEVGATKNVGIYAINGAVDKGNAKDNSIYNKSQNYKTLNMVTATNIT
LGNGSVGLYSKGQSNNVRNSVTNTGNITVGSKITVSKTENYPSVAMYAENTNLNTNSNVTVGNDGIAFYG
KNSDITAKGSVNFSNNGVLAYLENSKFVSHLGNLGATKNTMMYLKNSIAQLDGAGTKVDVEVADNYTGAY
IEGNSQLTGIKTIKLGENSTGLYLKDTMPNFISTSELIIGTKDKARGILGVNSNFTNNSKINLSGVESIG
IYSNAGSDKTVVNNGELTLSGKQTLGVFLRGTQNFENKANINIANSVNSKYPTIGIYTATSTVGARILEG
ANIKHTSGTIEVGQKSIGIYSKTSSNVEVSAGKIHVKDQGIGIYKQNGKVSIKGILDIDKHTATVKDSEP
TGVYAVNGAQVDDQASKISIGAKSYGFILNNTDSTKTNTYSNRNTGTVSLGNDSVFLYSNGKASIVNNRT
INSNGSEHLIVFYIKNGGDFTNNGTINFSTGKGNIGVYAPGGKATNKGNIFVGKTDDIDPATGKVYSDVS
KIVYGIGMAADNSGHIVNDGTIRIYNNKSIGMYGSGIGTVVENGVNGKILLDGSKATATDKIQSMTGVYV
DEGATFRNFGTITTTDSYAGRNGKVNENVSGLTGVAVMNGSTLINESTGKILIDADNSSGVVIRGKRDAN
GKLVRNAVIKNYGEIRVRGKGTTAISWKDVSPADIAELQKQINDKITSDPSGRELGQASGTNKEYQGVTI
TVKNGKPVFTRNGKLISDSEVEQINKLIGSAPNLAMSDVGFYVDTLGRTKPVTFDGANPPVNSQLIIGTE
YSEKTNKKEWFVSGNVIKPFLDQIQGRNFKLTTLAGSLTWIATPVLDNYGQITGVGMSKLAYTSFVKRED
NVYNFTDGLEQRYNVNAIDSVEKRIFNKLNGIGKNEEVLLTQAFDEMMGHQYANVQQRVQATGNILDKEF
SHLRGSLANASKDSNKVKTFGMKGEYKTDTAGVLDYKNNAYGVAYVHENEDIKLGKGTGWYTGIVHNTFK
FKDIGNSKEEQLQAKVGLFKSVPFDENNSLNWTISGDIFVGHNKLERKFLVVDEIFHAKSKYYTYGIGVK
NEIGKEFRLSEGFSVRPYAALKVEYGKVSKIKEKSGEMKLEVKENDYLSIRPEIGTELAYKHYFGTKSLT
ASVGVAYENELGRVANGKNKARVAGTTADWFNIRGEKEDRKGNVKVDLNVGLDNQRFGVTGNVGYDTKGS
NVRGGVGLRVIF

>EFG95882.1 outer membrane autotransporter barrel domain protein [Fusobacterium nucleatum subsp. nucleatum ATCC 23726]
MGNNLYKVEKDLRSIAKRYRSVKYSLGLAILFLMLGVGAFSEEVNLENSQVATREELKTSVGNVQTKLNI
LRNENKEKIKNLRLELIQLMEQGDQVVKSPWSSWQFGMNYFYENWRSTYKGSGDKSEKYVFNGIYTRGNW
KVRNAMDMAENQRVGGRPLTPGNDSLNSWKNASNSSGGGVTIDKDTSIGSSTNGNKSWGLVDLRDLREPT
NEVEILAHISPKEVTKQVISLNITEPTVQTLEAPDVNPQVNEPLPAPVIELPEVETVTINPLSINAPSAP
TAPSAPTINIAITAPSAPVPPTINVVPASPSTPSAPTINIGIQPPSITPLSITTPDSVDAPNVVSPQIKP
VDFTVDPGGDSNVYSSEKHNSHQGWKATWDKTINVTELTNRNYVSLTRDVVDSTIPDDQVINVTKPNNRA
MVVDEVRKNGIKVDFKGTINLQRSQNVGIDLQGTHQGSISTPLIANIYNSGKIIGNAKYGSTANKEQIAF
GFNNADGSNNTTMTNMVNKGEITLNAPSSAGIQLKPEDPHDWQPGAPNYWNAAPLQIGNKTPNKIKGRVL
MKADNQKDINLNGSGSFGMVTVFNEGVPKRLFAPSYVANYENLRSERTYDGERVLPGGEIGRSALSDSKY
TSGVYNTGNININGDSSIGVGLLQEIQEVKLAGNINIGTKAVAQETDISNLPNAGSKTYDKNKVEEAVGV
FAGVPTMPVKPGEKDTLINSSGARNTATSLVGTETVEINGNISLGEHATQSIGALVGDTEIDLNKGQLTE
NGVNKGSNVDRKLKRSGDITAKSNSVINVGGKKNYGFVVSNSAHSSKFGTTVDSLEYNVDKTHHGKGINE
GIINIIGDESVGFAMIKGGNSKSSGTISVKDNAENSIGFYGKEDSFTNSGTIEVTSAKKKNKAVVLDGTN
ASNKINFTNTGNIYVNTSDNNNTNLDGNGNIGIYAQGNYKVEHNSGIVKAGKDVIAFYVKDSTGEVNINA
PIELANSSKGTTIGIYSDGNAKVKFGTGSKLKIGEKAVGLYSADPTKFNNTFKIESGKTLDVELGKNSTF
GLLNGNNTVTNSPLLSKYLNNNTSDKINIVSFGEGASLFYATSKAKAILDEDYKVTNGDAISTAVLVANN
GANVEIASGKKLETNTNAGLIAINGTVGFTSVAKNNGTLISTRIDKGIGIYTSAANGENSGTITMQNKNA
VGILGSKDSNLKNTGKIELEAVSSAGVYAEDSNMINSGTTSEIIVNKETSVGIYAKETSISSVSKNVKNE
GKIEIKADGDGKSAGIYSKKEGGAKLTIENTGNIEVAQKASAGIYAKNESTQANTQSEVTNSGLVKMSAE
NSIGIMGEKSKITNTGTGTKGIEIVEKKSAGILVTNESAVINSGRISLSNSSISASSDGLVGISVDGSST
GENDASGEIKVDAAYSTGMLSSGGGITNAGKIALEKKESVGMYATNANVTNSGATPKGIFIKDEKSVGIY
SKINSSSIANKTVTNSGTIDIAGTSKTGSAGIYSIIESGATKKLSVVNNGNITINQKKSVGIYAKNESSH
ANTESDVTNSGKIEVKNEGSAGVLAEKYKVTNTGSGTNGIIVSAKKSAGIIGKLGSEIINSGIIKTEIAT
PTVATDGVVGISLNNSKATNTSGGVITLDTDYSTGMYGEANSQLTNEGNITGTNKEYIVGMAGDSSTVTN
KNIITLNGKKATGIFGKNSSTLLNETTGKITTKEEESVGMYSSSSLKATNKGTIITEKKTSAGMLGDKAN
IENDSSITTKEEMSAGMYVKNGTSKATNKGTVTTEKKTSAGILAEIDEANGGTVSGLNETTGTITVSEET
SAGMLGKVKSAVTASTAKLSLTNKKDININTKNSAGIMVVNESTAVGKENVLAENTGIINLTSSSATNEK
NIGILANKATGINTGNINVNSKESIGMLGQNASSITNNKTITLSGEKGIGMLSKDTSSIADNNDTINVNG
KESLGMLGEDSGTVKNNKTISVTAEKGVGIFVRDNGVGKGSGTGENTSTGTITLENKEAVGIFAKNNGTS
DSAKNSGTINLGKADGSTIKESLIGMFAQAEAGKKANVKNTKDINVNTKKSVGIYAKNDASNITDVDLEN
TGDININSKESAGVYAPKANISKVGTITLKNSIDSNGSSAVYVSKGGKVANTAGAKINLGTVNQNRVAYY
VNGKDSALAGADIGKITGYGVGVYLQGTSGDKATLDKNTSKLDYTLQGTGNGIIGLLLKGETDIQSYTKG
IKVGNTVAATSPSDKAKYAIGIYADAQGTAGTPYNITTPITAGKSGVGIFADKDSNINYTGNMEIGDGTT
AGTGIFITKKIGATGGKVTLGTNTIKLKGTKGVVAIASEGTTFNGGNATIELVGSNIQGVGVYAKKGSTV
NIDHWTFNNNGNSAEEVRSEEGRVYINANKNLKPKMVLTHVINGETSIATGKTVTSVNDGSITAKENIGL
MAEGIKNHSMTWQEGNFEAVNHGIIDFSAAEKSTAMFINSARAKNDGTIKVGKNSIGIYGFYNKDTRKYD
GASTNPDPNKLELETTSNSKMSLGDASTGMYLTNAEKIENKGGQITSESGATKNVGIYAVNGQDTKVSAN
NKILNMTTATNINLGNGSVGLYSKGQSNTVRNTVTNTGDITVGDKITGSPSVAMYAENTNLTTNSKITVG
KDGIAFYGKNSDITAKGSANFSNKGVLAYLENSKFVSHLGNLGSTQNTMLYLKNSIAQLDGAGTKVDMDV
ADGYTGAYIEGNSTLTGVKTIKLGQDSTGLFLKDANFVSNAESITGTKDKARGILATNSNLTNNSKIFLS
GAESIGIYSNANNTKSVVNNGELTIAGKKTLGVFLKGSQSFENKANINIADSANSLEPTIGIYTAEGSSN
IKHTSGTIDVGQKSIGIYSTTNSNVEMNGGKIHVKDQGVGIYKQNGKATIKGELDIDTHIATTKDSEPTG
VYAVNGTEINDQASKISIGAKSYGFILNNTDPNKTNIYTNTDAGTVSLGNDSVFLYSNGKANIINNRTIN
ANGASHLIAFYIKNGGNFTNNGTIDFSTGKGNIGIYAPGGKATNKGRVYVGKTDDIDPMTGKVYSDVSKI
VYGIGMAADNGGYIKNDGEIRIYNNKSIGMYGKGIGTTVENTGKIYLDGSRATATDKIQSMTGVYVDDGA
KFINRGEIRTTDSYAGRDGKVNENVTGLVGVAVMNGSTLENHGKILIDADNSYGVIIRGKRDSKGNVERY
AVIKNYGEIKVRGKGTWGISWKDVSQAYIDELQKQINDKISSDPEGQALRAATGTNKDYEGVTITVKNGK
PTFLRNGVPISDSEVEQIGKLIGKESNLGLSDIGFYVDTLGRTKPIDIDGATPPINSQLIIGTEYSEKTN
KKQWFVKGDVIKPFLDQIQGRNFKLTSIAGSLTWIATPVLDNYGQITGVAMAKLPYTSFVNKTDNAWNFA
DGLEQRYDMNALDSVEKRIFNKLNSIGKNEQTLLTQAYDEMMGHQYANVQQRVQATGIVLDKEFSHLRNS
WSNPSKDSNKVKTFGMKGEYKTDTAGVIDYKYNAYGVAYVHENEDIKLGKGTGWYTGIVHNTFKFKDIGN
SKEKQLQAKVGLFKSVPFDENNSLNWTISGDIFIGHNKLERKFLVVDEIFHAKSKYYTYGIGIKNEIGKE
FRLSEDFSIRPYGALKVEYGRVSKIKEKSGEMKLEVKENDYLSIRPEIGTELAYRHYFGTKTLRTSVGVA
YENELGRVANGKNKARVAGTTADWFNIRGEKEDRKGNVKVDLNVGIDNQRLGVTGNVGYDTKGHNVRGGV
GLRVIF

>EGQ80620.1 fusobacterium outer membrane protein, partial [Fusobacterium nucleatum subsp. animalis ATCC 51191]
EVNTEQMKAVPTREEIVSSKENLKNSVGGLQTKINDARSENEKALKGLRLELIQLMEQGNQVVKSPWSSW
QFGMNYFYDRWGSEYKGRGDKPQKYLFNGIYTRGNWKVRNAMDVAENQRVGGRPLTPGNDSLNSWKNANN
SSNGGVKIDRDNSISSSTNGNRSWGLVDLENLREPTNEVEILARISPKEVTKQAISLNITEPTVQTLEAP
DVNPQVNEPLPAPVIDLPEVETVTINPLTINAPDAPTAPSAPTINIGITAPSAPSAPTINVVPTSPSTPS
APTINIGIQPPSITPLSITTPDSVGNININLSAVNPVDFMLSPSGLSGDLTRKFNDRPYNIGSITINVTQ
NGFHGNYISTWGRVKNLDGISTNVNVNVEDTRAFMVDEGIKDDDPDIRPFRYTGTITLNKSKNVGIDVQG
THTSLSDGTNTGPGMNDIKNVANIRVINEGTINGNGGLGIKNQVAFGFNNFDASSNNTRTEMINRGNGTI
TLGAPESAGIQLRPEDPWSNNNGPNRGLNMMTGENTGTVTINSYGSFGILTVKNRDLTYLKSHPSSTKLA
NTRDYTNYKVKTTPGGQIASRAQEANMSYIKNTATINVNGDDSVGIGLLHNIQSVTIGGTVNVGTQALST
YSDKNGGISGKVDGAVGIYSEVRTRPILNGDYDDHALQNTSGKTLGTETVEVSGKVELGSYAEKSSGLRI
KDEGSITLKNGGEVLVGGKNNYGAVVNGKDYNYYRKTVANAYAESGTKYSDTGKINLDSGSKITVTGEES
IGYALLAGKGVNAGTITVTGHTNNNTTGAFHGSLGFYGEKGTFTNIGEISSSGNIAHAVALVGDATDGTI
FKNNGKINVVGKGNIGVYADGKYTFEHSGSGAKISVGSDSLGIYAKNSNGNLDIKAPIELANSNTATTIG
IYSDGDAKVKFGAGSLLKIGEKAVGLYSADPTKFNNTFEIETGKTLDVELGKNSTFGLLNGNNSVTNSPL
LSKYLNNGTADKINIVSFGEGASLFYATLKAKALLDQDYKVTNGGAASTSVLVANDGANVEIANGKTLTT
NTNVGLVATKGAGASGSTSVAENKGTLISTRDDKGIGIYTSVANGNNSGTITMQNKNAVGILGTNGSTLT
NVGKIELGAVSSAGVYAEDSNMLNSGSASKIIVNKEASVGIYAKETSISSVSKNVKNEGKIEIKADGDGK
SAGIYSKKEGGAKLTIENTGNIEVAQKASAGIYAKNESTQANTQSEVTNSGLVKMSAENSIGIMGEKSKI
QNSGTGSKGIEITGKKSAGILVTNESEVVNSGKISLANTSISKSEDGLVGISVDNFSIAKNDANGEIKVD
AAYSTGMLSSGGDITNAGKIDLEKKESVGMYATNANVTNSGATPKGIFVKDEKSVGIYSKINSGSTADKT
VTNSGTIDIGGTSKTGSAGIYSIIESGATKKLSTANTGTITIGQKASVGIYAKNASSQTNTESVVTNSGN
GKIEVKNEGSAGILSEQSKVTNTATGTNGIIVSAKKSAGIIGKAGSDITNSGNIKIEAITPAITTPTDGV
VGISLDNSKGTNDSNGTITLDTEYSTGMFGENNSTLTNEGNITGTNKEYIVGMAGDNSTVTNKNTITLNG
KKATGIFGKNSSTLLNETAGKITTKEEESVGMYSSLNSTATNKGTITTEKKTSAGMLGDKANIENDNSIT
AKEETSAGMYVKNGNSIATNKGTITTEKETSAGILAEIDETTGGTVSATNETAGTITVSDKTSAGMLGKV
KSTVTASTAKLSLTNKKDININTKNSAGMMVVNESTAVGKGNVSAENTGTINLTASAATNEKNIGILADK
ATGINTGNINVNSKESIGMLGQNASSITNNKTITLSGEKGIGMLAKDTNSTADNNDTINVNGKESLGMLG
EDSGTVKNNKTIKVTAESGVGIFVRDNGTGSGIGENTSTGTISLENKESVGIFAKNNGTSDSAKNSGTIN
LGKADGSTSHESLIGMFAQAEAGKKANVKNAKDINVNTKKSVGMYAKNDASNITDVDLENTGDININSKE
SAGIYAPKSNVSKVGKITLKNSTDSNGSSAVYVSKGGKIADTAGAKINLGTVNQNRVAYYVNGKDSALAG
ANIGKITGYGVGVYLQGTSGDKAALDNTTSKLDYTVQGSGDGIIGLLLKGETDIQSYTKGIKVGNTVPRS
NPSDKDKYAIGIYADAQGTAGTPYNITTPITAGKSGVGIFADKDSNINYTGNMEIGDGTTAGTGIFITKK
IGATGGKVTLGSNTIKLKGTKGVVAIASEGTTFDGGNATIELVGSNIQGVGVYGKKGSHINVDTWHFNNN
GNSAEEVRSEEGKVHINGNKDLKPRMVLTHVINGETSVASGKTVTSVNDGTITAKENIGLMAEGIKNHGM
TIWQEGNFEAVNHGTIDFSNSEKSTAIFVNSARGKNDGTIKVGKNSIGIYGFYNKDTRKYEGAPASPDPN
KLEIETTSNSKISLGDASTGMYLINAEKIENKGGQITSESGATKNVGIYAVNGQDTKVSANNKILNMTTA
ANITLGNGSVGLYSKGKSYTVRNSVTNTGNITVGDKITGSPSVAMYAENTNLTTDSKITVGKDGIAFYGK
NSDITAKGSTNFSNKGVLAYLENSKFISHLGNLGATQNTMLYLKNSIAQLDGAGTKVDMDVADGYTGAYI
EGNSTLIGVKTIKLGQDSTGLFLKDANFVSNAESITGTKDKARGILATNSNLTNNSKISLSGAESIGIYS
NANNTKSVVNNGELTIAGKKTLGVFLKGSQSFENKANINIADSANSLEPTIGIYTAEGSSNIKHTSGTID
VGQKSIGIYSTTNSNVEMNGGKIHVKDQGVGIYKQNGKVTINGELDIDTHIATTKDSEPTGVYAVNGTEI
NDQASKISIGAKSYGFILNNTDINKTNIYNNTNTGTVTMGNDSVFLYSNGKAIINNKRDISANNSNHLIA
FYIKNGGDFTNNGTIDFSTGKGNIGIYVPGGKATNKGKILVGATDDIDPMTGKVYTDVSKIVYGIGMAAD
NGGHIVNEGEIRIYNNKSIGMYGKGVGTTVENKGTISLDGSRATATNKIQSMTGVYVDDGATFKNYGTIT
TTDSYAGRDGKVNENVTGLAGVAVMNGSTLENHGKIYIDADNSYGVLIRGKRDSKGNVERYAVIKNYGEI
KVRGKGTWGISWKDVTPADIAELQKQINSKISSDPEGQELRGAKGTDKDYEGVTITVKNGKPTFLRNGVP
IPDSEVEKIGKLIGKESNLGMSDIGFYVDTLGRTKPIDIDGANPPINSQLIIGTEYSEKTNKKQWFVKGD
VIKPFLDQIQGRNFKLTSIAGSLTWIATPVLDNYGQITGVAMAKLPYTSFVKKTDNAWNFTDGLEQRYDM
NALDSVEKRIFNKLNGIGKNEEALLTQAYDEMMGHQYANVQQRVQATGNILDKEFNHLRDSWSNPSKDSN
KIKTFGMKGEYKTDTAGVIDYKYNAYGVAYVHENEDIKLGRGTGWYTGIVHNRFKFKDIGNSKEEQLQAK
VGLFKSVPFDDNNSLNWTISGDMFVGYNKMHRKFLVVDEIFNAKSKYYTYGIGIKNEIGKEFRLSEGFSI
RPYAALKVEYGRVSKIREKSGEVKLEVKHNDYFSIRPEVGTELAYKHYFGIKTLKTSVGVAYENELGRVA
NGKNKAKVAGTTADWFNIRGEKEDRRGNVKFDLNVGLDNQRLGVTGNVGYDTKGHNVRGGVGLRVIF

>AAL94931.1 Cell surface protein [Fusobacterium nucleatum subsp. nucleatum ATCC 25586]
MYSLKIKFYLGGSFFMKKSVSLKLIIFSFLLVSGSITYSATPTIEAGTGTDSTEAGIDNEASKEKSSAFG
YKNIADGEESSAFGFSNTASGKRSSAFGHSNKASGERSSAIGYNNEVTGLESSVLGNNYKVTGNHSGAFG
IGTYDEVNRVYKRINGGGNSYMIGNDNNIAKGANDNFILGNGVDIGVDSNGRKIEGSVVLGHGSSVSESE
VVSVGTPDGGRRIVNVREARITATSNDATTGKQLYQVAKATSTDIDVAAWKAKLGVGSGGVDLTVYSKRD
ASNLTATDISAWRTKLGVGAGGGGGIVNTATGTGSTGLGIDNTVTGDYSTAIGYKNNVSGNKSGAFGDPN
VVTGNGSYAFGNDNTINGNNNFVLGNNVTIGSGIQNSVALGNNSTVSSSNEVSVGSATQKRKITNVADGD
VSATSTDAVTGRQLYKAMQNSGATGIENLRNEVNEKIDDVKDEVNHVGSLSAALAGLHPMQYDPKAPTQV
MAALGHYRNKQSVAVGLSYYFNDRFMVSAGVAIGGERRVKSMANVGFTVKLGKGSGVEYNETPQYVVQNE
VKRLTVENQNLKSQVNNQGKENQELKAEINSLNTKNKEQDEKIKNLEEKLNRLLKNK

>EAA24952.1 CELL SURFACE PROTEIN [Fusobacterium nucleatum subsp. vincentii ATCC 49256]
MKKFVSLKLIVFSFILVASSVSFSVPVIQGGTGSDSTVAGIGNDASGENSSAFGFHNTASGKFSSAFGFR
NIASKLRSSAFGTGNKADGEDSSAFGSLNIASGKFSSAFGSQYEVTGNSSGAFGVGEFNGSYQYKNEGNN
SYMIGNKNKIASGSNDNFILGNNVHIGGGINNSVALGNNSTVSASNTVSVGSSTLKRKIVNVGDGEISAS
STDAVTGRQLYSGNGIDTAAWQNKLNVTKKNDYKDANDIDVNKWRTKLGVGSGGGGGAPVDSYTKSEADN
KFANKTDLDNYTKKDDYKDANGIDVDKWKAKLGTGAGTADIENLRNEVNEKIDDVKDEVRTVGSLSAALA
GLHPMQYDPKAPVQVMAALGHYRDKQSVAVGASYYFNDRFMMSTGIALSGEKRTKTMANVGFTLKLGKGS
GVTYNETPLYTIQDEVKRLTVENNKQAKENQELKERVRNLEEKLNMLLKNK

>EDK89173.1 possible autotransporter adhesin [Fusobacterium nucleatum subsp. polymorphum ATCC 10953]
MKKSVSLKLIVFSFLLVSGSIAYSATPTIEAGTANNSTKAGINNNASGENSTAVGFYNEAKGKDSSAIGY
GNGASGESSSAVGNQSTASGKESSAFGNENLARGERSLAFGFGNTTSGKKSSAFGHSNKASGERSSAIGY
NNEVTGLESSVLGNNYKVTGSHSGAFGIGTYDEVNDKHLLINGGGNSYMIGNGNNIASGANDNFILGNNV
DIGRDSNGRKIESSVVLGHGSSVSESEVVSVGTPDGGRRIVNVREARINATSNDATTGKQLYQVAKATST
DIDVAAWKAKLGVGAGGADLTVYSKRDASNLTASDISAWRTKLGVGAGGGGGLVNTATGTGSTGLGIDNT
VTGDYSTAIGYKNNVSGNHSGAFGDPNVVTGNGSYAFGNDNTINGNNNFVLGNNVTIGAGIQNSVALGNN
STVSSSNEVSVGSATQKRKITNVADGDVSATSTDAVTGRQLYKAIQNSGTAGIENLRNEVNEKIDDVKDE
VNHVGSLSAALAGLHPMQYDPKAPTQVMAALGHYRNKQSVAVGLSYYFNDRFMMSAGVAIGGERRVKSMA
NVGFTVKLGKGSGVEYNETPQYVVQNEVKRLTVENQNLKSQVNNQGKENQELKEEINSLNTKNKEQDEKI
KNLEEKLNRLLKNK

>EFG95777.1 Hep/Hag repeat protein [Fusobacterium nucleatum subsp. nucleatum ATCC 23726]
MYSLKIKFYLGGSFFMKKSVSLKLIIFSFLLVSGSITYSATPTIEAGTGTDSTEAGIDNEASKEKSSAFG
YKNIADGEESSAFGFSNTASGKRSSAFGHSNKASGERSSAIGYNNEVTGLESSVLGNNYKVTGNHSGAFG
IGTYDEVNRVYKRINGGGNSYMIGNDNNIAKGANDNFILGNGVDIGVDSNGRKIEGSVVLGHGSSVSESE
VVSVGTPDGGRRIVNVREARITATSNDATTGKQLYQVAKATSTDIDVAAWKAKLGVGSGGVDLTVYSKRD
ASNLTATDISAWRTKLGVGAGGGGGIVNTATGTGSTGLGIDNTVTGDYSTAIGYKNNVSGNKSGAFGDPN
VVTGNGSYAFGNDNTINGNNNFVLGNNVTIGSGIQNSVALGNNSTVSSSNEVSVGSATQKRKITNVADGD
VSATSTDAVTGRQLYKAMQNSGATGIENLRNEVNEKIDDVKDEVNHVGSLSAALAGLHPMQYDPKAPTQV
MAALGHYRNKQSVAVGLSYYFNDRFMVSAGVAIGGERRVKSMANVGFTVKLGKGSGVEYNETPQYVVQNE
VKRLTVENQNLKSQVNNQGKENQELKAEINSLNTKNKEQDEKIKNLEEKLNRLLKNK

>EGQ78843.1 hypothetical protein HMPREF9094_2132 [Fusobacterium nucleatum subsp. animalis ATCC 51191]
MKNKLFNIILFIFLLNSFPVFSLDDNIIKEVNPIESIHSDEKDSVSSDTIDKENIISENSLSEESILEAP
RKDYTSDELKATNIISTNKDLKNNKKEEDNREGKFEEITDRTNRITALGSAMGAVDLSETPTKKFRVGAG
VGHSANNQAVAVGIGYAPTERLRFNTKISTTTTSNKSSGISVGASYDLDW
