# Supplementary material for: Fusobacterium nucleatum Subspecies Differ in Biofilm Forming Ability in vitro
Source: Front Oral Health. 2022 Mar 15;3:853618. doi: 10.3389/froh.2022.853618 (PMC8967363; doi:10.3389/froh.2022.853618)
Supplement: Supplementary file 2 [file Data_Sheet_1.ZIP › SupplementaryMaterials/Summary_excel.xlsx]

## Sheet: F. nucleatum AC
	FNN 25586	length (aa)
Aid1	AAL95449	58
CmpA	AAL93680	1582
FadA	AAL94470	129
Fap2	AAL95642	3165
FomA	AAL93958	368
RadD	AAL93652	2143
YadA	AAL94931	617

## Sheet: Identity blast
	10953	23726	25586	49256	51191
Aid1	89.655	98.276	100	NA	84.211
CmpA	52.447	97.138	100	93.869	92.439
FadA	97.674	100	100	33.333	NA
Fap2	60.537	90.031	100	84.061	88.588
FomA	65.252	99.728	100	NA	68.451
RadD	65.252	99.728	100	NA	68.451
YadA	86.801	100	100	71.751	NA

## Sheet: Homologs
	10953	23726	25586	49256	51191
Aid1	EDK88337	EFG95961	AAL95449	NA	EGQ80028
CmpA	EDK88032	EFG94973	AAL93680	EAA25020	EGQ80366
FadA	EDK88108	EFG94962	AAL94470	EAA25118	NA
Fap2	EDK89413	EFG95882	AAL95642	EAA24798	EGQ80620
FomA	EDK88768	EFG95373	AAL93958	NA	EGQ78245
RadD	EDK88768	EFG95373	AAL93958	NA	EGQ78245
YadA	EDK89173	EFG95777	AAL94931	EAA24952	EGQ78843

## Sheet: Aid1
EFG95961.1	eb9e848b2e28809a6d2138d1a14300f6	67	Phobius	SIGNAL_PEPTIDE	Signal peptide region	1	21	-	T	2021-12-16	-	-
EFG95961.1	eb9e848b2e28809a6d2138d1a14300f6	67	Phobius	NON_CYTOPLASMIC_DOMAIN	Region of a membrane-bound protein predicted to be outside the membrane, in the extracellular region.	22	67	-	T	2021-12-16	-	-
EFG95961.1	eb9e848b2e28809a6d2138d1a14300f6	67	Phobius	SIGNAL_PEPTIDE_H_REGION	Hydrophobic region of a signal peptide.	4	16	-	T	2021-12-16	-	-
EFG95961.1	eb9e848b2e28809a6d2138d1a14300f6	67	SignalP_EUK	SignalP-noTM	SignalP-noTM	1	21	-	T	2021-12-16	-	-
EFG95961.1	eb9e848b2e28809a6d2138d1a14300f6	67	ProSiteProfiles	PS51257	Prokaryotic membrane lipoprotein lipid attachment site profile.	1	18	6	T	2021-12-16	-	-
EFG95961.1	eb9e848b2e28809a6d2138d1a14300f6	67	SignalP_GRAM_POSITIVE	SignalP-TM	SignalP-TM	1	24	-	T	2021-12-16	-	-
EFG95961.1	eb9e848b2e28809a6d2138d1a14300f6	67	Phobius	SIGNAL_PEPTIDE_C_REGION	C-terminal region of a signal peptide.	17	21	-	T	2021-12-16	-	-
EFG95961.1	eb9e848b2e28809a6d2138d1a14300f6	67	Phobius	SIGNAL_PEPTIDE_N_REGION	N-terminal region of a signal peptide.	1	3	-	T	2021-12-16	-	-
EDK88337.1	961329ec89ed8d468077d4826f4a40b2	67	Phobius	SIGNAL_PEPTIDE	Signal peptide region	1	21	-	T	2021-12-16	-	-
EDK88337.1	961329ec89ed8d468077d4826f4a40b2	67	Phobius	NON_CYTOPLASMIC_DOMAIN	Region of a membrane-bound protein predicted to be outside the membrane, in the extracellular region.	22	67	-	T	2021-12-16	-	-
EDK88337.1	961329ec89ed8d468077d4826f4a40b2	67	SignalP_GRAM_POSITIVE	SignalP-TM	SignalP-TM	1	24	-	T	2021-12-16	-	-
EDK88337.1	961329ec89ed8d468077d4826f4a40b2	67	Phobius	SIGNAL_PEPTIDE_H_REGION	Hydrophobic region of a signal peptide.	4	16	-	T	2021-12-16	-	-
EDK88337.1	961329ec89ed8d468077d4826f4a40b2	67	ProSiteProfiles	PS51257	Prokaryotic membrane lipoprotein lipid attachment site profile.	1	18	6	T	2021-12-16	-	-
EDK88337.1	961329ec89ed8d468077d4826f4a40b2	67	SignalP_EUK	SignalP-noTM	SignalP-noTM	1	21	-	T	2021-12-16	-	-
EDK88337.1	961329ec89ed8d468077d4826f4a40b2	67	Phobius	SIGNAL_PEPTIDE_C_REGION	C-terminal region of a signal peptide.	17	21	-	T	2021-12-16	-	-
EDK88337.1	961329ec89ed8d468077d4826f4a40b2	67	Phobius	SIGNAL_PEPTIDE_N_REGION	N-terminal region of a signal peptide.	1	3	-	T	2021-12-16	-	-
AAL95449.1	0f4ca07e977799269730ee05230ebe90	58	Pfam	PF13488	Glycine zipper	19	55	1.2e-05	T	2021-12-16	IPR039567	Glycine zipper domain	-	-
EGQ80028.1	00164f37ccf07737d5551bdba3b7469c	67	Phobius	SIGNAL_PEPTIDE	Signal peptide region	1	21	-	T	2021-12-16	-	-
EGQ80028.1	00164f37ccf07737d5551bdba3b7469c	67	Phobius	NON_CYTOPLASMIC_DOMAIN	Region of a membrane-bound protein predicted to be outside the membrane, in the extracellular region.	22	67	-	T	2021-12-16	-	-
EGQ80028.1	00164f37ccf07737d5551bdba3b7469c	67	Pfam	PF13488	Glycine zipper	25	62	5.4e-06	T	2021-12-16	IPR039567	Glycine zipper domain	-	-
EGQ80028.1	00164f37ccf07737d5551bdba3b7469c	67	SignalP_GRAM_POSITIVE	SignalP-TM	SignalP-TM	1	24	-	T	2021-12-16	-	-
EGQ80028.1	00164f37ccf07737d5551bdba3b7469c	67	Phobius	SIGNAL_PEPTIDE_C_REGION	C-terminal region of a signal peptide.	16	21	-	T	2021-12-16	-	-
EGQ80028.1	00164f37ccf07737d5551bdba3b7469c	67	Phobius	SIGNAL_PEPTIDE_N_REGION	N-terminal region of a signal peptide.	1	3	-	T	2021-12-16	-	-
EGQ80028.1	00164f37ccf07737d5551bdba3b7469c	67	Phobius	SIGNAL_PEPTIDE_H_REGION	Hydrophobic region of a signal peptide.	4	15	-	T	2021-12-16	-	-
EGQ80028.1	00164f37ccf07737d5551bdba3b7469c	67	ProSiteProfiles	PS51257	Prokaryotic membrane lipoprotein lipid attachment site profile.	1	18	6	T	2021-12-16	-	-
EGQ80028.1	00164f37ccf07737d5551bdba3b7469c	67	SignalP_EUK	SignalP-noTM	SignalP-noTM	1	21	-	T	2021-12-16	-	-

## Sheet: CmpA
AAL93680.1	0f03c5eebd22cc72c18de58556f1674d	1582	Gene3D	G3DSA:2.40.128.130	-	1265	1582	6.9e-18	T	2021-12-16	IPR036709	Autotransporter beta-domain superfamily	-	MetaCyc: PWY-1121|MetaCyc: PWY-321|MetaCyc: PWY-5972|MetaCyc: PWY-5996|MetaCyc: PWY-6303|MetaCyc: PWY-6733|MetaCyc: PWY-6857|MetaCyc: PWY-7723|MetaCyc: PWY-7884
AAL93680.1	0f03c5eebd22cc72c18de58556f1674d	1582	SUPERFAMILY	SSF103515	Autotransporter	1269	1582	9.02e-25	T	2021-12-16	IPR036709	Autotransporter beta-domain superfamily	-	MetaCyc: PWY-1121|MetaCyc: PWY-321|MetaCyc: PWY-5972|MetaCyc: PWY-5996|MetaCyc: PWY-6303|MetaCyc: PWY-6733|MetaCyc: PWY-6857|MetaCyc: PWY-7723|MetaCyc: PWY-7884
AAL93680.1	0f03c5eebd22cc72c18de58556f1674d	1582	Pfam	PF03797	Autotransporter beta-domain	1310	1561	6.4e-24	T	2021-12-16	IPR005546	Autotransporter beta-domain	-	MetaCyc: PWY-1121|MetaCyc: PWY-321|MetaCyc: PWY-5972|MetaCyc: PWY-5996|MetaCyc: PWY-6303|MetaCyc: PWY-6733|MetaCyc: PWY-6857|MetaCyc: PWY-7723|MetaCyc: PWY-7884
AAL93680.1	0f03c5eebd22cc72c18de58556f1674d	1582	ProSiteProfiles	PS51208	Autotransporter beta-domain profile.	1289	1582	21.0821	T	2021-12-16	IPR005546	Autotransporter beta-domain	-	MetaCyc: PWY-1121|MetaCyc: PWY-321|MetaCyc: PWY-5972|MetaCyc: PWY-5996|MetaCyc: PWY-6303|MetaCyc: PWY-6733|MetaCyc: PWY-6857|MetaCyc: PWY-7723|MetaCyc: PWY-7884
AAL93680.1	0f03c5eebd22cc72c18de58556f1674d	1582	SMART	SM00869	Autotransporter_2	1302	1574	1.4e-06	T	2021-12-16	IPR005546	Autotransporter beta-domain	-	MetaCyc: PWY-1121|MetaCyc: PWY-321|MetaCyc: PWY-5972|MetaCyc: PWY-5996|MetaCyc: PWY-6303|MetaCyc: PWY-6733|MetaCyc: PWY-6857|MetaCyc: PWY-7723|MetaCyc: PWY-7884
EAA25020.1	82addec50781f104b8cb591131a7750a	1612	Gene3D	G3DSA:2.40.128.130	-	1300	1612	5.3e-16	T	2021-12-16	IPR036709	Autotransporter beta-domain superfamily	-	MetaCyc: PWY-1121|MetaCyc: PWY-321|MetaCyc: PWY-5972|MetaCyc: PWY-5996|MetaCyc: PWY-6303|MetaCyc: PWY-6733|MetaCyc: PWY-6857|MetaCyc: PWY-7723|MetaCyc: PWY-7884
EAA25020.1	82addec50781f104b8cb591131a7750a	1612	SUPERFAMILY	SSF103515	Autotransporter	1299	1612	7.45e-24	T	2021-12-16	IPR036709	Autotransporter beta-domain superfamily	-	MetaCyc: PWY-1121|MetaCyc: PWY-321|MetaCyc: PWY-5972|MetaCyc: PWY-5996|MetaCyc: PWY-6303|MetaCyc: PWY-6733|MetaCyc: PWY-6857|MetaCyc: PWY-7723|MetaCyc: PWY-7884
EAA25020.1	82addec50781f104b8cb591131a7750a	1612	Pfam	PF03797	Autotransporter beta-domain	1349	1591	1e-22	T	2021-12-16	IPR005546	Autotransporter beta-domain	-	MetaCyc: PWY-1121|MetaCyc: PWY-321|MetaCyc: PWY-5972|MetaCyc: PWY-5996|MetaCyc: PWY-6303|MetaCyc: PWY-6733|MetaCyc: PWY-6857|MetaCyc: PWY-7723|MetaCyc: PWY-7884
EAA25020.1	82addec50781f104b8cb591131a7750a	1612	ProSiteProfiles	PS51208	Autotransporter beta-domain profile.	1319	1612	19.5394	T	2021-12-16	IPR005546	Autotransporter beta-domain	-	MetaCyc: PWY-1121|MetaCyc: PWY-321|MetaCyc: PWY-5972|MetaCyc: PWY-5996|MetaCyc: PWY-6303|MetaCyc: PWY-6733|MetaCyc: PWY-6857|MetaCyc: PWY-7723|MetaCyc: PWY-7884
EAA25020.1	82addec50781f104b8cb591131a7750a	1612	SMART	SM00869	Autotransporter_2	1332	1604	0.00016	T	2021-12-16	IPR005546	Autotransporter beta-domain	-	MetaCyc: PWY-1121|MetaCyc: PWY-321|MetaCyc: PWY-5972|MetaCyc: PWY-5996|MetaCyc: PWY-6303|MetaCyc: PWY-6733|MetaCyc: PWY-6857|MetaCyc: PWY-7723|MetaCyc: PWY-7884
EDK88032.1	3c0547984347efd1569a2ce4cb358c5f	2488	SUPERFAMILY	SSF103515	Autotransporter	2175	2486	9.42e-23	T	2021-12-16	IPR036709	Autotransporter beta-domain superfamily	-	MetaCyc: PWY-1121|MetaCyc: PWY-321|MetaCyc: PWY-5972|MetaCyc: PWY-5996|MetaCyc: PWY-6303|MetaCyc: PWY-6733|MetaCyc: PWY-6857|MetaCyc: PWY-7723|MetaCyc: PWY-7884
EDK88032.1	3c0547984347efd1569a2ce4cb358c5f	2488	Pfam	PF03797	Autotransporter beta-domain	2216	2466	3.3e-22	T	2021-12-16	IPR005546	Autotransporter beta-domain	-	MetaCyc: PWY-1121|MetaCyc: PWY-321|MetaCyc: PWY-5972|MetaCyc: PWY-5996|MetaCyc: PWY-6303|MetaCyc: PWY-6733|MetaCyc: PWY-6857|MetaCyc: PWY-7723|MetaCyc: PWY-7884
EDK88032.1	3c0547984347efd1569a2ce4cb358c5f	2488	ProSiteProfiles	PS51208	Autotransporter beta-domain profile.	2195	2488	18.846	T	2021-12-16	IPR005546	Autotransporter beta-domain	-	MetaCyc: PWY-1121|MetaCyc: PWY-321|MetaCyc: PWY-5972|MetaCyc: PWY-5996|MetaCyc: PWY-6303|MetaCyc: PWY-6733|MetaCyc: PWY-6857|MetaCyc: PWY-7723|MetaCyc: PWY-7884
EDK88032.1	3c0547984347efd1569a2ce4cb358c5f	2488	SMART	SM00869	Autotransporter_2	2208	2480	0.00017	T	2021-12-16	IPR005546	Autotransporter beta-domain	-	MetaCyc: PWY-1121|MetaCyc: PWY-321|MetaCyc: PWY-5972|MetaCyc: PWY-5996|MetaCyc: PWY-6303|MetaCyc: PWY-6733|MetaCyc: PWY-6857|MetaCyc: PWY-7723|MetaCyc: PWY-7884
EDK88032.1	3c0547984347efd1569a2ce4cb358c5f	2488	Coils	Coil	Coil	62	82	-	T	2021-12-16	-	-
EDK88032.1	3c0547984347efd1569a2ce4cb358c5f	2488	MobiDBLite	mobidb-lite	consensus disorder prediction	289	309	-	T	2021-12-16	-	-
EDK88032.1	3c0547984347efd1569a2ce4cb358c5f	2488	Phobius	TRANSMEMBRANE	Region of a membrane-bound protein predicted to be embedded in the membrane.	21	40	-	T	2021-12-16	-	-
EDK88032.1	3c0547984347efd1569a2ce4cb358c5f	2488	TMHMM	TMhelix	Region of a membrane-bound protein predicted to be embedded in the membrane.	21	40	-	T	2021-12-16	-	-
EDK88032.1	3c0547984347efd1569a2ce4cb358c5f	2488	Phobius	CYTOPLASMIC_DOMAIN	Region of a membrane-bound protein predicted to be outside the membrane, in the cytoplasm.	1	20	-	T	2021-12-16	-	-
EDK88032.1	3c0547984347efd1569a2ce4cb358c5f	2488	Phobius	NON_CYTOPLASMIC_DOMAIN	Region of a membrane-bound protein predicted to be outside the membrane, in the extracellular region.	41	2488	-	T	2021-12-16	-	-
EFG94973.1	c2e84fbb78025afec30300d6e33d8439	2072	Coils	Coil	Coil	62	82	-	T	2021-12-16	-	-
EFG94973.1	c2e84fbb78025afec30300d6e33d8439	2072	MobiDBLite	mobidb-lite	consensus disorder prediction	227	251	-	T	2021-12-16	-	-
EFG94973.1	c2e84fbb78025afec30300d6e33d8439	2072	MobiDBLite	mobidb-lite	consensus disorder prediction	653	675	-	T	2021-12-16	-	-
EFG94973.1	c2e84fbb78025afec30300d6e33d8439	2072	MobiDBLite	mobidb-lite	consensus disorder prediction	653	668	-	T	2021-12-16	-	-
EFG94973.1	c2e84fbb78025afec30300d6e33d8439	2072	Phobius	SIGNAL_PEPTIDE_C_REGION	C-terminal region of a signal peptide.	38	41	-	T	2021-12-16	-	-
EFG94973.1	c2e84fbb78025afec30300d6e33d8439	2072	Phobius	SIGNAL_PEPTIDE_H_REGION	Hydrophobic region of a signal peptide.	26	37	-	T	2021-12-16	-	-
EFG94973.1	c2e84fbb78025afec30300d6e33d8439	2072	Phobius	SIGNAL_PEPTIDE_N_REGION	N-terminal region of a signal peptide.	1	25	-	T	2021-12-16	-	-
EFG94973.1	c2e84fbb78025afec30300d6e33d8439	2072	TMHMM	TMhelix	Region of a membrane-bound protein predicted to be embedded in the membrane.	21	40	-	T	2021-12-16	-	-
EFG94973.1	c2e84fbb78025afec30300d6e33d8439	2072	Phobius	NON_CYTOPLASMIC_DOMAIN	Region of a membrane-bound protein predicted to be outside the membrane, in the extracellular region.	42	2072	-	T	2021-12-16	-	-
EFG94973.1	c2e84fbb78025afec30300d6e33d8439	2072	Phobius	SIGNAL_PEPTIDE	Signal peptide region	1	41	-	T	2021-12-16	-	-
EGQ80366.1	92cd27da7182df52bfebfa36ad8032c5	2120	Coils	Coil	Coil	62	82	-	T	2021-12-16	-	-
EGQ80366.1	92cd27da7182df52bfebfa36ad8032c5	2120	MobiDBLite	mobidb-lite	consensus disorder prediction	382	409	-	T	2021-12-16	-	-
EGQ80366.1	92cd27da7182df52bfebfa36ad8032c5	2120	Phobius	SIGNAL_PEPTIDE_C_REGION	C-terminal region of a signal peptide.	37	41	-	T	2021-12-16	-	-
EGQ80366.1	92cd27da7182df52bfebfa36ad8032c5	2120	Phobius	SIGNAL_PEPTIDE_H_REGION	Hydrophobic region of a signal peptide.	25	36	-	T	2021-12-16	-	-
EGQ80366.1	92cd27da7182df52bfebfa36ad8032c5	2120	Phobius	SIGNAL_PEPTIDE_N_REGION	N-terminal region of a signal peptide.	1	24	-	T	2021-12-16	-	-
EGQ80366.1	92cd27da7182df52bfebfa36ad8032c5	2120	TMHMM	TMhelix	Region of a membrane-bound protein predicted to be embedded in the membrane.	21	40	-	T	2021-12-16	-	-
EGQ80366.1	92cd27da7182df52bfebfa36ad8032c5	2120	Phobius	NON_CYTOPLASMIC_DOMAIN	Region of a membrane-bound protein predicted to be outside the membrane, in the extracellular region.	42	2120	-	T	2021-12-16	-	-
EGQ80366.1	92cd27da7182df52bfebfa36ad8032c5	2120	Phobius	SIGNAL_PEPTIDE	Signal peptide region	1	41	-	T	2021-12-16	-	-
EGQ80366.1	92cd27da7182df52bfebfa36ad8032c5	2120	SignalP_GRAM_POSITIVE	SignalP-TM	SignalP-TM	1	49	-	T	2021-12-16	-	-

## Sheet: FadA
AAL94470.1	288b27dedac6afecb15b0be587ffb9ba	129	Phobius	SIGNAL_PEPTIDE_H_REGION	Hydrophobic region of a signal peptide.	4	14	-	T	2021-12-16	-	-
AAL94470.1	288b27dedac6afecb15b0be587ffb9ba	129	Gene3D	G3DSA:1.10.287.1700	-	19	129	2.7e-43	T	2021-12-16	-	-
AAL94470.1	288b27dedac6afecb15b0be587ffb9ba	129	SignalP_GRAM_NEGATIVE	SignalP-noTM	SignalP-noTM	1	18	-	T	2021-12-16	-	-
AAL94470.1	288b27dedac6afecb15b0be587ffb9ba	129	Coils	Coil	Coil	88	122	-	T	2021-12-16	-	-
AAL94470.1	288b27dedac6afecb15b0be587ffb9ba	129	Phobius	SIGNAL_PEPTIDE	Signal peptide region	1	18	-	T	2021-12-16	-	-
AAL94470.1	288b27dedac6afecb15b0be587ffb9ba	129	Pfam	PF09403	Adhesion protein FadA	29	126	2.1e-27	T	2021-12-16	IPR018543	Adhesion protein FadA	-	-
AAL94470.1	288b27dedac6afecb15b0be587ffb9ba	129	Phobius	NON_CYTOPLASMIC_DOMAIN	Region of a membrane-bound protein predicted to be outside the membrane, in the extracellular region.	19	129	-	T	2021-12-16	-	-
AAL94470.1	288b27dedac6afecb15b0be587ffb9ba	129	SignalP_GRAM_NEGATIVE	SignalP-noTM	SignalP-noTM	1	18	-	T	2021-12-16	-	-
AAL94470.1	288b27dedac6afecb15b0be587ffb9ba	129	Coils	Coil	Coil	22	81	-	T	2021-12-16	-	-
AAL94470.1	288b27dedac6afecb15b0be587ffb9ba	129	Phobius	SIGNAL_PEPTIDE_C_REGION	C-terminal region of a signal peptide.	15	18	-	T	2021-12-16	-	-
AAL94470.1	288b27dedac6afecb15b0be587ffb9ba	129	Phobius	SIGNAL_PEPTIDE_N_REGION	N-terminal region of a signal peptide.	1	3	-	T	2021-12-16	-	-
AAL94470.1	288b27dedac6afecb15b0be587ffb9ba	129	SignalP_GRAM_POSITIVE	SignalP-TM	SignalP-TM	1	24	-	T	2021-12-16	-	-
EAA25118.1	c0a860d85212e5c317ef0bc5a2f9fef0	123	Phobius	SIGNAL_PEPTIDE_H_REGION	Hydrophobic region of a signal peptide.	4	14	-	T	2021-12-16	-	-
EAA25118.1	c0a860d85212e5c317ef0bc5a2f9fef0	123	Phobius	SIGNAL_PEPTIDE	Signal peptide region	1	18	-	T	2021-12-16	-	-
EAA25118.1	c0a860d85212e5c317ef0bc5a2f9fef0	123	Coils	Coil	Coil	19	67	-	T	2021-12-16	-	-
EAA25118.1	c0a860d85212e5c317ef0bc5a2f9fef0	123	Phobius	NON_CYTOPLASMIC_DOMAIN	Region of a membrane-bound protein predicted to be outside the membrane, in the extracellular region.	19	123	-	T	2021-12-16	-	-
EAA25118.1	c0a860d85212e5c317ef0bc5a2f9fef0	123	SignalP_EUK	SignalP-noTM	SignalP-noTM	1	18	-	T	2021-12-16	-	-
EAA25118.1	c0a860d85212e5c317ef0bc5a2f9fef0	123	Pfam	PF09403	Adhesion protein FadA	26	123	2.5e-26	T	2021-12-16	IPR018543	Adhesion protein FadA	-	-
EAA25118.1	c0a860d85212e5c317ef0bc5a2f9fef0	123	Phobius	SIGNAL_PEPTIDE_C_REGION	C-terminal region of a signal peptide.	15	18	-	T	2021-12-16	-	-
EAA25118.1	c0a860d85212e5c317ef0bc5a2f9fef0	123	Gene3D	G3DSA:1.10.287.1700	-	18	123	6.1e-29	T	2021-12-16	-	-
EAA25118.1	c0a860d85212e5c317ef0bc5a2f9fef0	123	Phobius	SIGNAL_PEPTIDE_N_REGION	N-terminal region of a signal peptide.	1	3	-	T	2021-12-16	-	-
EDK88108.1	80414bc72c673f07c63a0f59e2d17c73	129	Pfam	PF09403	Adhesion protein FadA	29	126	4.4e-27	T	2021-12-16	IPR018543	Adhesion protein FadA	-	-
EDK88108.1	80414bc72c673f07c63a0f59e2d17c73	129	SignalP_EUK	SignalP-noTM	SignalP-noTM	1	22	-	T	2021-12-16	-	-
EDK88108.1	80414bc72c673f07c63a0f59e2d17c73	129	Phobius	SIGNAL_PEPTIDE_H_REGION	Hydrophobic region of a signal peptide.	4	14	-	T	2021-12-16	-	-
EDK88108.1	80414bc72c673f07c63a0f59e2d17c73	129	Gene3D	G3DSA:1.10.287.1700	-	19	129	4.9e-44	T	2021-12-16	-	-
EDK88108.1	80414bc72c673f07c63a0f59e2d17c73	129	Coils	Coil	Coil	88	122	-	T	2021-12-16	-	-
EDK88108.1	80414bc72c673f07c63a0f59e2d17c73	129	Phobius	SIGNAL_PEPTIDE	Signal peptide region	1	18	-	T	2021-12-16	-	-
EDK88108.1	80414bc72c673f07c63a0f59e2d17c73	129	SignalP_GRAM_POSITIVE	SignalP-TM	SignalP-TM	1	18	-	T	2021-12-16	-	-
EDK88108.1	80414bc72c673f07c63a0f59e2d17c73	129	SignalP_EUK	SignalP-noTM	SignalP-noTM	1	18	-	T	2021-12-16	-	-
EDK88108.1	80414bc72c673f07c63a0f59e2d17c73	129	Phobius	NON_CYTOPLASMIC_DOMAIN	Region of a membrane-bound protein predicted to be outside the membrane, in the extracellular region.	19	129	-	T	2021-12-16	-	-
EDK88108.1	80414bc72c673f07c63a0f59e2d17c73	129	Coils	Coil	Coil	22	81	-	T	2021-12-16	-	-
EDK88108.1	80414bc72c673f07c63a0f59e2d17c73	129	Phobius	SIGNAL_PEPTIDE_C_REGION	C-terminal region of a signal peptide.	15	18	-	T	2021-12-16	-	-
EDK88108.1	80414bc72c673f07c63a0f59e2d17c73	129	Phobius	SIGNAL_PEPTIDE_N_REGION	N-terminal region of a signal peptide.	1	3	-	T	2021-12-16	-	-
EFG94962.1	288b27dedac6afecb15b0be587ffb9ba	129	Phobius	SIGNAL_PEPTIDE_H_REGION	Hydrophobic region of a signal peptide.	4	14	-	T	2021-12-16	-	-
EFG94962.1	288b27dedac6afecb15b0be587ffb9ba	129	Gene3D	G3DSA:1.10.287.1700	-	19	129	2.7e-43	T	2021-12-16	-	-
EFG94962.1	288b27dedac6afecb15b0be587ffb9ba	129	Coils	Coil	Coil	88	122	-	T	2021-12-16	-	-
EFG94962.1	288b27dedac6afecb15b0be587ffb9ba	129	Phobius	SIGNAL_PEPTIDE	Signal peptide region	1	18	-	T	2021-12-16	-	-
EFG94962.1	288b27dedac6afecb15b0be587ffb9ba	129	SignalP_GRAM_NEGATIVE	SignalP-noTM	SignalP-noTM	1	18	-	T	2021-12-16	-	-
EFG94962.1	288b27dedac6afecb15b0be587ffb9ba	129	Pfam	PF09403	Adhesion protein FadA	29	126	2.1e-27	T	2021-12-16	IPR018543	Adhesion protein FadA	-	-
EFG94962.1	288b27dedac6afecb15b0be587ffb9ba	129	Phobius	NON_CYTOPLASMIC_DOMAIN	Region of a membrane-bound protein predicted to be outside the membrane, in the extracellular region.	19	129	-	T	2021-12-16	-	-
EFG94962.1	288b27dedac6afecb15b0be587ffb9ba	129	SignalP_GRAM_POSITIVE	SignalP-TM	SignalP-TM	1	24	-	T	2021-12-16	-	-
EFG94962.1	288b27dedac6afecb15b0be587ffb9ba	129	SignalP_GRAM_NEGATIVE	SignalP-noTM	SignalP-noTM	1	18	-	T	2021-12-16	-	-
EFG94962.1	288b27dedac6afecb15b0be587ffb9ba	129	Coils	Coil	Coil	22	81	-	T	2021-12-16	-	-
EFG94962.1	288b27dedac6afecb15b0be587ffb9ba	129	Phobius	SIGNAL_PEPTIDE_C_REGION	C-terminal region of a signal peptide.	15	18	-	T	2021-12-16	-	-
EFG94962.1	288b27dedac6afecb15b0be587ffb9ba	129	Phobius	SIGNAL_PEPTIDE_N_REGION	N-terminal region of a signal peptide.	1	3	-	T	2021-12-16	-	-

## Sheet: Fap2
AAL95642.1	57c3ba94dd84231fb57b10707b40a14c	3165	ProSiteProfiles	PS50194	Filamin/ABP280 repeat profile.	1557	1657	9.25968	T	2021-12-16	IPR017868	Filamin/ABP280 repeat-like	-	MetaCyc: PWY-1901|MetaCyc: PWY-1961|MetaCyc: PWY-1981|MetaCyc: PWY-2021|MetaCyc: PWY-2881|MetaCyc: PWY-2901|MetaCyc: PWY-2902|MetaCyc: PWY-4421|MetaCyc: PWY-5094|MetaCyc: PWY-5105|MetaCyc: PWY-5129|MetaCyc: PWY-5139|MetaCyc: PWY-5160|MetaCyc: PWY-5161|MetaCyc: PWY-5268|MetaCyc: PWY-5284|MetaCyc: PWY-5286|MetaCyc: PWY-5310|MetaCyc: PWY-5312|MetaCyc: PWY-5313|MetaCyc: PWY-5320|MetaCyc: PWY-5321|Met…
AAL95642.1	57c3ba94dd84231fb57b10707b40a14c	3165	SUPERFAMILY	SSF103515	Autotransporter	2852	3165	8.63e-25	T	2021-12-16	IPR036709	Autotransporter beta-domain superfamily	-	MetaCyc: PWY-1121|MetaCyc: PWY-321|MetaCyc: PWY-5972|MetaCyc: PWY-5996|MetaCyc: PWY-6303|MetaCyc: PWY-6733|MetaCyc: PWY-6857|MetaCyc: PWY-7723|MetaCyc: PWY-7884
AAL95642.1	57c3ba94dd84231fb57b10707b40a14c	3165	SUPERFAMILY	SSF51126	Pectin lyase-like	2171	2684	1.44e-12	T	2021-12-16	IPR011050	Pectin lyase fold/virulence factor	-	MetaCyc: PWY-1921|MetaCyc: PWY-2343|MetaCyc: PWY-5109|MetaCyc: PWY-5821|MetaCyc: PWY-5976|MetaCyc: PWY-6073|MetaCyc: PWY-6082|MetaCyc: PWY-6289|MetaCyc: PWY-6322|MetaCyc: PWY-6416|MetaCyc: PWY-6419|MetaCyc: PWY-6527|MetaCyc: PWY-6585|MetaCyc: PWY-6735|MetaCyc: PWY-6737|MetaCyc: PWY-6749|MetaCyc: PWY-6784|MetaCyc: PWY-6821|MetaCyc: PWY-6822|MetaCyc: PWY-6848|MetaCyc: PWY-6855|MetaCyc: PWY-6906|Met…
AAL95642.1	57c3ba94dd84231fb57b10707b40a14c	3165	SMART	SM00869	Autotransporter_2	2876	3157	4.4e-10	T	2021-12-16	IPR005546	Autotransporter beta-domain	-	MetaCyc: PWY-1121|MetaCyc: PWY-321|MetaCyc: PWY-5972|MetaCyc: PWY-5996|MetaCyc: PWY-6303|MetaCyc: PWY-6733|MetaCyc: PWY-6857|MetaCyc: PWY-7723|MetaCyc: PWY-7884
AAL95642.1	57c3ba94dd84231fb57b10707b40a14c	3165	Gene3D	G3DSA:2.160.20.20	-	2148	2446	2.8e-07	T	2021-12-16	IPR012332	Autotransporter, pectate lyase C-like domain superfamily	-	MetaCyc: PWY-1921|MetaCyc: PWY-2343|MetaCyc: PWY-5821|MetaCyc: PWY-5976|MetaCyc: PWY-6527|MetaCyc: PWY-6735|MetaCyc: PWY-6737|MetaCyc: PWY-6749|MetaCyc: PWY-6784|MetaCyc: PWY-6821|MetaCyc: PWY-6848|MetaCyc: PWY-6855|MetaCyc: PWY-6906|MetaCyc: PWY-6972|MetaCyc: PWY-6996|MetaCyc: PWY-7056|MetaCyc: PWY-7057|MetaCyc: PWY-7074|MetaCyc: PWY-7091|MetaCyc: PWY-7133|MetaCyc: PWY-7134|MetaCyc: PWY-7135|Met…
AAL95642.1	57c3ba94dd84231fb57b10707b40a14c	3165	ProSiteProfiles	PS51208	Autotransporter beta-domain profile.	2872	3165	20.3887	T	2021-12-16	IPR005546	Autotransporter beta-domain	-	MetaCyc: PWY-1121|MetaCyc: PWY-321|MetaCyc: PWY-5972|MetaCyc: PWY-5996|MetaCyc: PWY-6303|MetaCyc: PWY-6733|MetaCyc: PWY-6857|MetaCyc: PWY-7723|MetaCyc: PWY-7884
AAL95642.1	57c3ba94dd84231fb57b10707b40a14c	3165	ProSitePatterns	PS00639	Eukaryotic thiol (cysteine) proteases histidine active site.	288	298	-	T	2021-12-16	IPR025660	Cysteine peptidase, histidine active site	-	Reactome: R-BTA-1592389|Reactome: R-BTA-2132295|Reactome: R-BTA-6798695|Reactome: R-CEL-1442490|Reactome: R-CEL-1474228|Reactome: R-CEL-1592389|Reactome: R-CEL-2132295|Reactome: R-CEL-6798695|Reactome: R-CEL-8939242|Reactome: R-CFA-1474228|Reactome: R-CFA-1592389|Reactome: R-CFA-1679131|Reactome: R-CFA-2132295|Reactome: R-CFA-8939242|Reactome: R-DDI-114608|Reactome: R-DDI-1474228|Reactome: R-DDI-…
EAA24798.1	17f09245b048bf2f10f019e7c2f5928d	3281	SMART	SM00869	Autotransporter_2	2992	3273	4.7e-09	T	2021-12-16	IPR005546	Autotransporter beta-domain	-	MetaCyc: PWY-1121|MetaCyc: PWY-321|MetaCyc: PWY-5972|MetaCyc: PWY-5996|MetaCyc: PWY-6303|MetaCyc: PWY-6733|MetaCyc: PWY-6857|MetaCyc: PWY-7723|MetaCyc: PWY-7884
EAA24798.1	17f09245b048bf2f10f019e7c2f5928d	3281	Pfam	PF03797	Autotransporter beta-domain	3017	3262	8.5e-22	T	2021-12-16	IPR005546	Autotransporter beta-domain	-	MetaCyc: PWY-1121|MetaCyc: PWY-321|MetaCyc: PWY-5972|MetaCyc: PWY-5996|MetaCyc: PWY-6303|MetaCyc: PWY-6733|MetaCyc: PWY-6857|MetaCyc: PWY-7723|MetaCyc: PWY-7884
EAA24798.1	17f09245b048bf2f10f019e7c2f5928d	3281	SUPERFAMILY	SSF103515	Autotransporter	2968	3281	9.81e-25	T	2021-12-16	IPR036709	Autotransporter beta-domain superfamily	-	MetaCyc: PWY-1121|MetaCyc: PWY-321|MetaCyc: PWY-5972|MetaCyc: PWY-5996|MetaCyc: PWY-6303|MetaCyc: PWY-6733|MetaCyc: PWY-6857|MetaCyc: PWY-7723|MetaCyc: PWY-7884
EAA24798.1	17f09245b048bf2f10f019e7c2f5928d	3281	Gene3D	G3DSA:2.160.20.20	-	2263	2566	6.5e-07	T	2021-12-16	IPR012332	Autotransporter, pectate lyase C-like domain superfamily	-	MetaCyc: PWY-1921|MetaCyc: PWY-2343|MetaCyc: PWY-5821|MetaCyc: PWY-5976|MetaCyc: PWY-6527|MetaCyc: PWY-6735|MetaCyc: PWY-6737|MetaCyc: PWY-6749|MetaCyc: PWY-6784|MetaCyc: PWY-6821|MetaCyc: PWY-6848|MetaCyc: PWY-6855|MetaCyc: PWY-6906|MetaCyc: PWY-6972|MetaCyc: PWY-6996|MetaCyc: PWY-7056|MetaCyc: PWY-7057|MetaCyc: PWY-7074|MetaCyc: PWY-7091|MetaCyc: PWY-7133|MetaCyc: PWY-7134|MetaCyc: PWY-7135|Met…
EAA24798.1	17f09245b048bf2f10f019e7c2f5928d	3281	SUPERFAMILY	SSF51126	Pectin lyase-like	2395	2800	3.77e-09	T	2021-12-16	IPR011050	Pectin lyase fold/virulence factor	-	MetaCyc: PWY-1921|MetaCyc: PWY-2343|MetaCyc: PWY-5109|MetaCyc: PWY-5821|MetaCyc: PWY-5976|MetaCyc: PWY-6073|MetaCyc: PWY-6082|MetaCyc: PWY-6289|MetaCyc: PWY-6322|MetaCyc: PWY-6416|MetaCyc: PWY-6419|MetaCyc: PWY-6527|MetaCyc: PWY-6585|MetaCyc: PWY-6735|MetaCyc: PWY-6737|MetaCyc: PWY-6749|MetaCyc: PWY-6784|MetaCyc: PWY-6821|MetaCyc: PWY-6822|MetaCyc: PWY-6848|MetaCyc: PWY-6855|MetaCyc: PWY-6906|Met…
EAA24798.1	17f09245b048bf2f10f019e7c2f5928d	3281	ProSiteProfiles	PS51208	Autotransporter beta-domain profile.	2988	3281	18.9327	T	2021-12-16	IPR005546	Autotransporter beta-domain	-	MetaCyc: PWY-1121|MetaCyc: PWY-321|MetaCyc: PWY-5972|MetaCyc: PWY-5996|MetaCyc: PWY-6303|MetaCyc: PWY-6733|MetaCyc: PWY-6857|MetaCyc: PWY-7723|MetaCyc: PWY-7884
EDK89413.1	3a7ff003dd149f44ad77f147f98c83d9	3932	Phobius	TRANSMEMBRANE	Region of a membrane-bound protein predicted to be embedded in the membrane.	21	40	-	T	2021-12-16	-	-
EDK89413.1	3a7ff003dd149f44ad77f147f98c83d9	3932	SMART	SM00869	Autotransporter_2	3643	3924	3.1e-09	T	2021-12-16	IPR005546	Autotransporter beta-domain	-	MetaCyc: PWY-1121|MetaCyc: PWY-321|MetaCyc: PWY-5972|MetaCyc: PWY-5996|MetaCyc: PWY-6303|MetaCyc: PWY-6733|MetaCyc: PWY-6857|MetaCyc: PWY-7723|MetaCyc: PWY-7884
EDK89413.1	3a7ff003dd149f44ad77f147f98c83d9	3932	Coils	Coil	Coil	54	92	-	T	2021-12-16	-	-
EDK89413.1	3a7ff003dd149f44ad77f147f98c83d9	3932	Phobius	CYTOPLASMIC_DOMAIN	Region of a membrane-bound protein predicted to be outside the membrane, in the cytoplasm.	1	20	-	T	2021-12-16	-	-
EDK89413.1	3a7ff003dd149f44ad77f147f98c83d9	3932	SUPERFAMILY	SSF103515	Autotransporter	3619	3932	3.4e-25	T	2021-12-16	IPR036709	Autotransporter beta-domain superfamily	-	MetaCyc: PWY-1121|MetaCyc: PWY-321|MetaCyc: PWY-5972|MetaCyc: PWY-5996|MetaCyc: PWY-6303|MetaCyc: PWY-6733|MetaCyc: PWY-6857|MetaCyc: PWY-7723|MetaCyc: PWY-7884
EDK89413.1	3a7ff003dd149f44ad77f147f98c83d9	3932	MobiDBLite	mobidb-lite	consensus disorder prediction	151	174	-	T	2021-12-16	-	-
EDK89413.1	3a7ff003dd149f44ad77f147f98c83d9	3932	TMHMM	TMhelix	Region of a membrane-bound protein predicted to be embedded in the membrane.	21	40	-	T	2021-12-16	-	-
EDK89413.1	3a7ff003dd149f44ad77f147f98c83d9	3932	ProSiteProfiles	PS51208	Autotransporter beta-domain profile.	3648	3932	20.1807	T	2021-12-16	IPR005546	Autotransporter beta-domain	-	MetaCyc: PWY-1121|MetaCyc: PWY-321|MetaCyc: PWY-5972|MetaCyc: PWY-5996|MetaCyc: PWY-6303|MetaCyc: PWY-6733|MetaCyc: PWY-6857|MetaCyc: PWY-7723|MetaCyc: PWY-7884
EDK89413.1	3a7ff003dd149f44ad77f147f98c83d9	3932	Pfam	PF03797	Autotransporter beta-domain	3662	3913	2e-23	T	2021-12-16	IPR005546	Autotransporter beta-domain	-	MetaCyc: PWY-1121|MetaCyc: PWY-321|MetaCyc: PWY-5972|MetaCyc: PWY-5996|MetaCyc: PWY-6303|MetaCyc: PWY-6733|MetaCyc: PWY-6857|MetaCyc: PWY-7723|MetaCyc: PWY-7884
EDK89413.1	3a7ff003dd149f44ad77f147f98c83d9	3932	Phobius	NON_CYTOPLASMIC_DOMAIN	Region of a membrane-bound protein predicted to be outside the membrane, in the extracellular region.	41	3932	-	T	2021-12-16	-	-
EFG95882.1	434bd259e741b843fb2df9b56752f79a	3786	Phobius	TRANSMEMBRANE	Region of a membrane-bound protein predicted to be embedded in the membrane.	21	40	-	T	2021-12-16	-	-
EFG95882.1	434bd259e741b843fb2df9b56752f79a	3786	Phobius	NON_CYTOPLASMIC_DOMAIN	Region of a membrane-bound protein predicted to be outside the membrane, in the extracellular region.	41	3786	-	T	2021-12-16	-	-
EFG95882.1	434bd259e741b843fb2df9b56752f79a	3786	Coils	Coil	Coil	54	92	-	T	2021-12-16	-	-
EFG95882.1	434bd259e741b843fb2df9b56752f79a	3786	Phobius	CYTOPLASMIC_DOMAIN	Region of a membrane-bound protein predicted to be outside the membrane, in the cytoplasm.	1	20	-	T	2021-12-16	-	-
EFG95882.1	434bd259e741b843fb2df9b56752f79a	3786	ProSiteProfiles	PS50194	Filamin/ABP280 repeat profile.	2178	2278	9.52681	T	2021-12-16	IPR017868	Filamin/ABP280 repeat-like	-	MetaCyc: PWY-1901|MetaCyc: PWY-1961|MetaCyc: PWY-1981|MetaCyc: PWY-2021|MetaCyc: PWY-2881|MetaCyc: PWY-2901|MetaCyc: PWY-2902|MetaCyc: PWY-4421|MetaCyc: PWY-5094|MetaCyc: PWY-5105|MetaCyc: PWY-5129|MetaCyc: PWY-5139|MetaCyc: PWY-5160|MetaCyc: PWY-5161|MetaCyc: PWY-5268|MetaCyc: PWY-5284|MetaCyc: PWY-5286|MetaCyc: PWY-5310|MetaCyc: PWY-5312|MetaCyc: PWY-5313|MetaCyc: PWY-5320|MetaCyc: PWY-5321|Met…
EFG95882.1	434bd259e741b843fb2df9b56752f79a	3786	SUPERFAMILY	SSF103515	Autotransporter	3473	3786	1.09e-24	T	2021-12-16	IPR036709	Autotransporter beta-domain superfamily	-	MetaCyc: PWY-1121|MetaCyc: PWY-321|MetaCyc: PWY-5972|MetaCyc: PWY-5996|MetaCyc: PWY-6303|MetaCyc: PWY-6733|MetaCyc: PWY-6857|MetaCyc: PWY-7723|MetaCyc: PWY-7884
EFG95882.1	434bd259e741b843fb2df9b56752f79a	3786	MobiDBLite	mobidb-lite	consensus disorder prediction	161	194	-	T	2021-12-16	-	-
EFG95882.1	434bd259e741b843fb2df9b56752f79a	3786	Gene3D	G3DSA:2.160.20.20	-	2768	3071	1.1e-06	T	2021-12-16	IPR012332	Autotransporter, pectate lyase C-like domain superfamily	-	MetaCyc: PWY-1921|MetaCyc: PWY-2343|MetaCyc: PWY-5821|MetaCyc: PWY-5976|MetaCyc: PWY-6527|MetaCyc: PWY-6735|MetaCyc: PWY-6737|MetaCyc: PWY-6749|MetaCyc: PWY-6784|MetaCyc: PWY-6821|MetaCyc: PWY-6848|MetaCyc: PWY-6855|MetaCyc: PWY-6906|MetaCyc: PWY-6972|MetaCyc: PWY-6996|MetaCyc: PWY-7056|MetaCyc: PWY-7057|MetaCyc: PWY-7074|MetaCyc: PWY-7091|MetaCyc: PWY-7133|MetaCyc: PWY-7134|MetaCyc: PWY-7135|Met…
EFG95882.1	434bd259e741b843fb2df9b56752f79a	3786	ProSiteProfiles	PS51208	Autotransporter beta-domain profile.	3493	3786	20.3887	T	2021-12-16	IPR005546	Autotransporter beta-domain	-	MetaCyc: PWY-1121|MetaCyc: PWY-321|MetaCyc: PWY-5972|MetaCyc: PWY-5996|MetaCyc: PWY-6303|MetaCyc: PWY-6733|MetaCyc: PWY-6857|MetaCyc: PWY-7723|MetaCyc: PWY-7884
EFG95882.1	434bd259e741b843fb2df9b56752f79a	3786	SUPERFAMILY	SSF51126	Pectin lyase-like	2968	3306	3.11e-13	T	2021-12-16	IPR011050	Pectin lyase fold/virulence factor	-	MetaCyc: PWY-1921|MetaCyc: PWY-2343|MetaCyc: PWY-5109|MetaCyc: PWY-5821|MetaCyc: PWY-5976|MetaCyc: PWY-6073|MetaCyc: PWY-6082|MetaCyc: PWY-6289|MetaCyc: PWY-6322|MetaCyc: PWY-6416|MetaCyc: PWY-6419|MetaCyc: PWY-6527|MetaCyc: PWY-6585|MetaCyc: PWY-6735|MetaCyc: PWY-6737|MetaCyc: PWY-6749|MetaCyc: PWY-6784|MetaCyc: PWY-6821|MetaCyc: PWY-6822|MetaCyc: PWY-6848|MetaCyc: PWY-6855|MetaCyc: PWY-6906|Met…
EFG95882.1	434bd259e741b843fb2df9b56752f79a	3786	MobiDBLite	mobidb-lite	consensus disorder prediction	153	194	-	T	2021-12-16	-	-
EFG95882.1	434bd259e741b843fb2df9b56752f79a	3786	SMART	SM00869	Autotransporter_2	3497	3778	4.4e-10	T	2021-12-16	IPR005546	Autotransporter beta-domain	-	MetaCyc: PWY-1121|MetaCyc: PWY-321|MetaCyc: PWY-5972|MetaCyc: PWY-5996|MetaCyc: PWY-6303|MetaCyc: PWY-6733|MetaCyc: PWY-6857|MetaCyc: PWY-7723|MetaCyc: PWY-7884
EFG95882.1	434bd259e741b843fb2df9b56752f79a	3786	TMHMM	TMhelix	Region of a membrane-bound protein predicted to be embedded in the membrane.	21	40	-	T	2021-12-16	-	-
EGQ80620.1	8ca9554a23717fe8626a0edf2e3c4bed	3707	SUPERFAMILY	SSF51126	Pectin lyase-like	2888	3175	5.02e-07	T	2021-12-16	IPR011050	Pectin lyase fold/virulence factor	-	MetaCyc: PWY-1921|MetaCyc: PWY-2343|MetaCyc: PWY-5109|MetaCyc: PWY-5821|MetaCyc: PWY-5976|MetaCyc: PWY-6073|MetaCyc: PWY-6082|MetaCyc: PWY-6289|MetaCyc: PWY-6322|MetaCyc: PWY-6416|MetaCyc: PWY-6419|MetaCyc: PWY-6527|MetaCyc: PWY-6585|MetaCyc: PWY-6735|MetaCyc: PWY-6737|MetaCyc: PWY-6749|MetaCyc: PWY-6784|MetaCyc: PWY-6821|MetaCyc: PWY-6822|MetaCyc: PWY-6848|MetaCyc: PWY-6855|MetaCyc: PWY-6906|Met…
EGQ80620.1	8ca9554a23717fe8626a0edf2e3c4bed	3707	SMART	SM00869	Autotransporter_2	3418	3695	3.2e-10	T	2021-12-16	IPR005546	Autotransporter beta-domain	-	MetaCyc: PWY-1121|MetaCyc: PWY-321|MetaCyc: PWY-5972|MetaCyc: PWY-5996|MetaCyc: PWY-6303|MetaCyc: PWY-6733|MetaCyc: PWY-6857|MetaCyc: PWY-7723|MetaCyc: PWY-7884
EGQ80620.1	8ca9554a23717fe8626a0edf2e3c4bed	3707	MobiDBLite	mobidb-lite	consensus disorder prediction	119	156	-	T	2021-12-16	-	-
EGQ80620.1	8ca9554a23717fe8626a0edf2e3c4bed	3707	ProSitePatterns	PS00639	Eukaryotic thiol (cysteine) proteases histidine active site.	825	835	-	T	2021-12-16	IPR025660	Cysteine peptidase, histidine active site	-	Reactome: R-BTA-1592389|Reactome: R-BTA-2132295|Reactome: R-BTA-6798695|Reactome: R-CEL-1442490|Reactome: R-CEL-1474228|Reactome: R-CEL-1592389|Reactome: R-CEL-2132295|Reactome: R-CEL-6798695|Reactome: R-CEL-8939242|Reactome: R-CFA-1474228|Reactome: R-CFA-1592389|Reactome: R-CFA-1679131|Reactome: R-CFA-2132295|Reactome: R-CFA-8939242|Reactome: R-DDI-114608|Reactome: R-DDI-1474228|Reactome: R-DDI-…
EGQ80620.1	8ca9554a23717fe8626a0edf2e3c4bed	3707	Gene3D	G3DSA:2.160.20.20	-	2689	2988	2.1e-07	T	2021-12-16	IPR012332	Autotransporter, pectate lyase C-like domain superfamily	-	MetaCyc: PWY-1921|MetaCyc: PWY-2343|MetaCyc: PWY-5821|MetaCyc: PWY-5976|MetaCyc: PWY-6527|MetaCyc: PWY-6735|MetaCyc: PWY-6737|MetaCyc: PWY-6749|MetaCyc: PWY-6784|MetaCyc: PWY-6821|MetaCyc: PWY-6848|MetaCyc: PWY-6855|MetaCyc: PWY-6906|MetaCyc: PWY-6972|MetaCyc: PWY-6996|MetaCyc: PWY-7056|MetaCyc: PWY-7057|MetaCyc: PWY-7074|MetaCyc: PWY-7091|MetaCyc: PWY-7133|MetaCyc: PWY-7134|MetaCyc: PWY-7135|Met…
EGQ80620.1	8ca9554a23717fe8626a0edf2e3c4bed	3707	SUPERFAMILY	SSF103515	Autotransporter	3394	3707	1.44e-25	T	2021-12-16	IPR036709	Autotransporter beta-domain superfamily	-	MetaCyc: PWY-1121|MetaCyc: PWY-321|MetaCyc: PWY-5972|MetaCyc: PWY-5996|MetaCyc: PWY-6303|MetaCyc: PWY-6733|MetaCyc: PWY-6857|MetaCyc: PWY-7723|MetaCyc: PWY-7884
EGQ80620.1	8ca9554a23717fe8626a0edf2e3c4bed	3707	ProSiteProfiles	PS51208	Autotransporter beta-domain profile.	3414	3707	20.3021	T	2021-12-16	IPR005546	Autotransporter beta-domain	-	MetaCyc: PWY-1121|MetaCyc: PWY-321|MetaCyc: PWY-5972|MetaCyc: PWY-5996|MetaCyc: PWY-6303|MetaCyc: PWY-6733|MetaCyc: PWY-6857|MetaCyc: PWY-7723|MetaCyc: PWY-7884
EGQ80620.1	8ca9554a23717fe8626a0edf2e3c4bed	3707	Coils	Coil	Coil	20	58	-	T	2021-12-16	-	-
EGQ80620.1	8ca9554a23717fe8626a0edf2e3c4bed	3707	MobiDBLite	mobidb-lite	consensus disorder prediction	127	156	-	T	2021-12-16	-	-

## Sheet: FomA
AAL93958.1	a12e416aa578217f77758f39c84feb46	368	Phobius	NON_CYTOPLASMIC_DOMAIN	Region of a membrane-bound protein predicted to be outside the membrane, in the extracellular region.	21	368	-	T	2021-12-17	-	-
AAL93958.1	a12e416aa578217f77758f39c84feb46	368	SignalP_GRAM_POSITIVE	SignalP-TM	SignalP-TM	1	20	-	T	2021-12-17	-	-
AAL93958.1	a12e416aa578217f77758f39c84feb46	368	Phobius	SIGNAL_PEPTIDE_C_REGION	C-terminal region of a signal peptide.	16	20	-	T	2021-12-17	-	-
AAL93958.1	a12e416aa578217f77758f39c84feb46	368	SignalP_EUK	SignalP-noTM	SignalP-noTM	1	20	-	T	2021-12-17	-	-
AAL93958.1	a12e416aa578217f77758f39c84feb46	368	Phobius	SIGNAL_PEPTIDE	Signal peptide region	1	20	-	T	2021-12-17	-	-
AAL93958.1	a12e416aa578217f77758f39c84feb46	368	SignalP_EUK	SignalP-noTM	SignalP-noTM	1	20	-	T	2021-12-17	-	-
AAL93958.1	a12e416aa578217f77758f39c84feb46	368	Phobius	SIGNAL_PEPTIDE_N_REGION	N-terminal region of a signal peptide.	1	3	-	T	2021-12-17	-	-
AAL93958.1	a12e416aa578217f77758f39c84feb46	368	Phobius	SIGNAL_PEPTIDE_H_REGION	Hydrophobic region of a signal peptide.	4	15	-	T	2021-12-17	-	-

## Sheet: RadD
AAL93958.1	a12e416aa578217f77758f39c84feb46	368	Phobius	NON_CYTOPLASMIC_DOMAIN	Region of a membrane-bound protein predicted to be outside the membrane, in the extracellular region.	21	368	-	T	2021-12-17	-	-
AAL93958.1	a12e416aa578217f77758f39c84feb46	368	Phobius	SIGNAL_PEPTIDE_C_REGION	C-terminal region of a signal peptide.	16	20	-	T	2021-12-17	-	-
AAL93958.1	a12e416aa578217f77758f39c84feb46	368	SignalP_GRAM_POSITIVE	SignalP-TM	SignalP-TM	1	20	-	T	2021-12-17	-	-
AAL93958.1	a12e416aa578217f77758f39c84feb46	368	SignalP_EUK	SignalP-noTM	SignalP-noTM	1	20	-	T	2021-12-17	-	-
AAL93958.1	a12e416aa578217f77758f39c84feb46	368	Phobius	SIGNAL_PEPTIDE	Signal peptide region	1	20	-	T	2021-12-17	-	-
AAL93958.1	a12e416aa578217f77758f39c84feb46	368	SignalP_EUK	SignalP-noTM	SignalP-noTM	1	20	-	T	2021-12-17	-	-
AAL93958.1	a12e416aa578217f77758f39c84feb46	368	Phobius	SIGNAL_PEPTIDE_N_REGION	N-terminal region of a signal peptide.	1	3	-	T	2021-12-17	-	-
AAL93958.1	a12e416aa578217f77758f39c84feb46	368	Phobius	SIGNAL_PEPTIDE_H_REGION	Hydrophobic region of a signal peptide.	4	15	-	T	2021-12-17	-	-
EDK88768.1	ae517b67522ec1881a86e4e60bce897b	370	SignalP_GRAM_POSITIVE	SignalP-TM	SignalP-TM	1	20	-	T	2021-12-17	-	-
EDK88768.1	ae517b67522ec1881a86e4e60bce897b	370	Phobius	SIGNAL_PEPTIDE_C_REGION	C-terminal region of a signal peptide.	16	20	-	T	2021-12-17	-	-
EDK88768.1	ae517b67522ec1881a86e4e60bce897b	370	SignalP_GRAM_NEGATIVE	SignalP-noTM	SignalP-noTM	1	20	-	T	2021-12-17	-	-
EDK88768.1	ae517b67522ec1881a86e4e60bce897b	370	Phobius	NON_CYTOPLASMIC_DOMAIN	Region of a membrane-bound protein predicted to be outside the membrane, in the extracellular region.	21	370	-	T	2021-12-17	-	-
EDK88768.1	ae517b67522ec1881a86e4e60bce897b	370	Phobius	SIGNAL_PEPTIDE	Signal peptide region	1	20	-	T	2021-12-17	-	-
EDK88768.1	ae517b67522ec1881a86e4e60bce897b	370	SignalP_GRAM_NEGATIVE	SignalP-noTM	SignalP-noTM	1	20	-	T	2021-12-17	-	-
EDK88768.1	ae517b67522ec1881a86e4e60bce897b	370	Phobius	SIGNAL_PEPTIDE_N_REGION	N-terminal region of a signal peptide.	1	3	-	T	2021-12-17	-	-
EDK88768.1	ae517b67522ec1881a86e4e60bce897b	370	Phobius	SIGNAL_PEPTIDE_H_REGION	Hydrophobic region of a signal peptide.	4	15	-	T	2021-12-17	-	-
EFG95373.1	caed0bc11fe00f1a153707e9fa9a9ad5	368	Phobius	NON_CYTOPLASMIC_DOMAIN	Region of a membrane-bound protein predicted to be outside the membrane, in the extracellular region.	21	368	-	T	2021-12-17	-	-
EFG95373.1	caed0bc11fe00f1a153707e9fa9a9ad5	368	SignalP_EUK	SignalP-noTM	SignalP-noTM	1	20	-	T	2021-12-17	-	-
EFG95373.1	caed0bc11fe00f1a153707e9fa9a9ad5	368	Phobius	SIGNAL_PEPTIDE_C_REGION	C-terminal region of a signal peptide.	16	20	-	T	2021-12-17	-	-
EFG95373.1	caed0bc11fe00f1a153707e9fa9a9ad5	368	SignalP_EUK	SignalP-noTM	SignalP-noTM	1	20	-	T	2021-12-17	-	-
EFG95373.1	caed0bc11fe00f1a153707e9fa9a9ad5	368	Phobius	SIGNAL_PEPTIDE	Signal peptide region	1	20	-	T	2021-12-17	-	-
EFG95373.1	caed0bc11fe00f1a153707e9fa9a9ad5	368	Phobius	SIGNAL_PEPTIDE_N_REGION	N-terminal region of a signal peptide.	1	3	-	T	2021-12-17	-	-
EFG95373.1	caed0bc11fe00f1a153707e9fa9a9ad5	368	Phobius	SIGNAL_PEPTIDE_H_REGION	Hydrophobic region of a signal peptide.	4	15	-	T	2021-12-17	-	-
EFG95373.1	caed0bc11fe00f1a153707e9fa9a9ad5	368	SignalP_GRAM_POSITIVE	SignalP-TM	SignalP-TM	1	20	-	T	2021-12-17	-	-
EGQ78245.1	Nothing predicted

## Sheet: YadA
AAL94931.1	eaba5913503deea5fab9f6c2782632fa	617	Phobius	SIGNAL_PEPTIDE_N_REGION	N-terminal region of a signal peptide.	1	23	-	T	2021-12-17	-	-
AAL94931.1	eaba5913503deea5fab9f6c2782632fa	617	Phobius	SIGNAL_PEPTIDE	Signal peptide region	1	39	-	T	2021-12-17	-	-
AAL94931.1	eaba5913503deea5fab9f6c2782632fa	617	TMHMM	TMhelix	Region of a membrane-bound protein predicted to be embedded in the membrane.	20	42	-	T	2021-12-17	-	-
AAL94931.1	eaba5913503deea5fab9f6c2782632fa	617	Phobius	SIGNAL_PEPTIDE_H_REGION	Hydrophobic region of a signal peptide.	24	34	-	T	2021-12-17	-	-
AAL94931.1	eaba5913503deea5fab9f6c2782632fa	617	Gene3D	G3DSA:2.150.10.10	-	34	150	5.9e-17	T	2021-12-17	IPR011049	Serralysin-like metalloprotease, C-terminal	-	MetaCyc: PWY-1921|MetaCyc: PWY-2343|MetaCyc: PWY-5821|MetaCyc: PWY-5976|MetaCyc: PWY-6073|MetaCyc: PWY-6082|MetaCyc: PWY-6289|MetaCyc: PWY-6374|MetaCyc: PWY-6378|MetaCyc: PWY-6379|MetaCyc: PWY-6409|MetaCyc: PWY-6527|MetaCyc: PWY-6574|MetaCyc: PWY-6735|MetaCyc: PWY-6737|MetaCyc: PWY-6749|MetaCyc: PWY-6784|MetaCyc: PWY-6821|MetaCyc: PWY-6848|MetaCyc: PWY-6855|MetaCyc: PWY-6857|MetaCyc: PWY-6906|Met…
AAL94931.1	eaba5913503deea5fab9f6c2782632fa	617	Phobius	SIGNAL_PEPTIDE_C_REGION	C-terminal region of a signal peptide.	35	39	-	T	2021-12-17	-	-
AAL94931.1	eaba5913503deea5fab9f6c2782632fa	617	Phobius	NON_CYTOPLASMIC_DOMAIN	Region of a membrane-bound protein predicted to be outside the membrane, in the extracellular region.	40	617	-	T	2021-12-17	-	-
AAL94931.1	eaba5913503deea5fab9f6c2782632fa	617	SUPERFAMILY	SSF101967	Adhesin YadA, collagen-binding domain	48	248	3.53e-26	T	2021-12-17	IPR011049	Serralysin-like metalloprotease, C-terminal	-	MetaCyc: PWY-1921|MetaCyc: PWY-2343|MetaCyc: PWY-5821|MetaCyc: PWY-5976|MetaCyc: PWY-6073|MetaCyc: PWY-6082|MetaCyc: PWY-6289|MetaCyc: PWY-6374|MetaCyc: PWY-6378|MetaCyc: PWY-6379|MetaCyc: PWY-6409|MetaCyc: PWY-6527|MetaCyc: PWY-6574|MetaCyc: PWY-6735|MetaCyc: PWY-6737|MetaCyc: PWY-6749|MetaCyc: PWY-6784|MetaCyc: PWY-6821|MetaCyc: PWY-6848|MetaCyc: PWY-6855|MetaCyc: PWY-6857|MetaCyc: PWY-6906|Met…
AAL94931.1	eaba5913503deea5fab9f6c2782632fa	617	CDD	cd12820	LbR_YadA-like	51	182	3.29889e-32	T	2021-12-17	-	-
AAL94931.1	eaba5913503deea5fab9f6c2782632fa	617	Pfam	PF05658	Head domain of trimeric autotransporter adhesin	89	114	1.7e-07	T	2021-12-17	IPR008640	Trimeric autotransporter adhesin YadA-like, head domain	GO:0019867	-
AAL94931.1	eaba5913503deea5fab9f6c2782632fa	617	Gene3D	G3DSA:2.150.10.10	-	152	254	6.8e-10	T	2021-12-17	IPR011049	Serralysin-like metalloprotease, C-terminal	-	MetaCyc: PWY-1921|MetaCyc: PWY-2343|MetaCyc: PWY-5821|MetaCyc: PWY-5976|MetaCyc: PWY-6073|MetaCyc: PWY-6082|MetaCyc: PWY-6289|MetaCyc: PWY-6374|MetaCyc: PWY-6378|MetaCyc: PWY-6379|MetaCyc: PWY-6409|MetaCyc: PWY-6527|MetaCyc: PWY-6574|MetaCyc: PWY-6735|MetaCyc: PWY-6737|MetaCyc: PWY-6749|MetaCyc: PWY-6784|MetaCyc: PWY-6821|MetaCyc: PWY-6848|MetaCyc: PWY-6855|MetaCyc: PWY-6857|MetaCyc: PWY-6906|Met…
AAL94931.1	eaba5913503deea5fab9f6c2782632fa	617	Pfam	PF05662	Coiled stalk of trimeric autotransporter adhesin	222	256	0.031	T	2021-12-17	IPR008635	Trimeric autotransporter adhesin YadA-like, stalk domain	GO:0019867	-
AAL94931.1	eaba5913503deea5fab9f6c2782632fa	617	Gene3D	G3DSA:2.150.10.10	-	273	439	6.1e-32	T	2021-12-17	IPR011049	Serralysin-like metalloprotease, C-terminal	-	MetaCyc: PWY-1921|MetaCyc: PWY-2343|MetaCyc: PWY-5821|MetaCyc: PWY-5976|MetaCyc: PWY-6073|MetaCyc: PWY-6082|MetaCyc: PWY-6289|MetaCyc: PWY-6374|MetaCyc: PWY-6378|MetaCyc: PWY-6379|MetaCyc: PWY-6409|MetaCyc: PWY-6527|MetaCyc: PWY-6574|MetaCyc: PWY-6735|MetaCyc: PWY-6737|MetaCyc: PWY-6749|MetaCyc: PWY-6784|MetaCyc: PWY-6821|MetaCyc: PWY-6848|MetaCyc: PWY-6855|MetaCyc: PWY-6857|MetaCyc: PWY-6906|Met…
AAL94931.1	eaba5913503deea5fab9f6c2782632fa	617	SUPERFAMILY	SSF101967	Adhesin YadA, collagen-binding domain	303	438	3.4e-29	T	2021-12-17	IPR011049	Serralysin-like metalloprotease, C-terminal	-	MetaCyc: PWY-1921|MetaCyc: PWY-2343|MetaCyc: PWY-5821|MetaCyc: PWY-5976|MetaCyc: PWY-6073|MetaCyc: PWY-6082|MetaCyc: PWY-6289|MetaCyc: PWY-6374|MetaCyc: PWY-6378|MetaCyc: PWY-6379|MetaCyc: PWY-6409|MetaCyc: PWY-6527|MetaCyc: PWY-6574|MetaCyc: PWY-6735|MetaCyc: PWY-6737|MetaCyc: PWY-6749|MetaCyc: PWY-6784|MetaCyc: PWY-6821|MetaCyc: PWY-6848|MetaCyc: PWY-6855|MetaCyc: PWY-6857|MetaCyc: PWY-6906|Met…
AAL94931.1	eaba5913503deea5fab9f6c2782632fa	617	CDD	cd12820	LbR_YadA-like	308	399	4.73673e-16	T	2021-12-17	-	-
AAL94931.1	eaba5913503deea5fab9f6c2782632fa	617	Pfam	PF05658	Head domain of trimeric autotransporter adhesin	310	334	2.3e-05	T	2021-12-17	IPR008640	Trimeric autotransporter adhesin YadA-like, head domain	GO:0019867	-
AAL94931.1	eaba5913503deea5fab9f6c2782632fa	617	Pfam	PF05662	Coiled stalk of trimeric autotransporter adhesin	412	452	1.7e-11	T	2021-12-17	IPR008635	Trimeric autotransporter adhesin YadA-like, stalk domain	GO:0019867	-
AAL94931.1	eaba5913503deea5fab9f6c2782632fa	617	SUPERFAMILY	SSF54523	Pili subunits	426	537	1.27e-13	T	2021-12-17	IPR045584	Pilin-like	-	-
AAL94931.1	eaba5913503deea5fab9f6c2782632fa	617	Gene3D	G3DSA:3.30.1300.30	-	440	540	4.4e-21	T	2021-12-17	-	-
AAL94931.1	eaba5913503deea5fab9f6c2782632fa	617	Coils	Coil	Coil	443	466	-	T	2021-12-17	-	-
AAL94931.1	eaba5913503deea5fab9f6c2782632fa	617	Pfam	PF03895	YadA-like membrane anchor domain	480	538	6.8e-15	T	2021-12-17	IPR005594	Trimeric autotransporter adhesin YadA-like, C-terminal membrane anchor domain	-	-
AAL94931.1	eaba5913503deea5fab9f6c2782632fa	617	Coils	Coil	Coil	561	617	-	T	2021-12-17	-	-
EAA24952.1	539edc78be64bb71a3f3471b463f989d	471	Pfam	PF05662	Coiled stalk of trimeric autotransporter adhesin	198	242	5.1e-10	T	2021-12-17	IPR008635	Trimeric autotransporter adhesin YadA-like, stalk domain	GO:0019867	-
EAA24952.1	539edc78be64bb71a3f3471b463f989d	471	SUPERFAMILY	SSF54523	Pili subunits	322	413	7.06e-13	T	2021-12-17	IPR045584	Pilin-like	-	-
EAA24952.1	539edc78be64bb71a3f3471b463f989d	471	Pfam	PF03895	YadA-like membrane anchor domain	355	413	1.4e-16	T	2021-12-17	IPR005594	Trimeric autotransporter adhesin YadA-like, C-terminal membrane anchor domain	-	-
EAA24952.1	539edc78be64bb71a3f3471b463f989d	471	Gene3D	G3DSA:2.150.10.10	-	27	131	3.6e-14	T	2021-12-17	IPR011049	Serralysin-like metalloprotease, C-terminal	-	MetaCyc: PWY-1921|MetaCyc: PWY-2343|MetaCyc: PWY-5821|MetaCyc: PWY-5976|MetaCyc: PWY-6073|MetaCyc: PWY-6082|MetaCyc: PWY-6289|MetaCyc: PWY-6374|MetaCyc: PWY-6378|MetaCyc: PWY-6379|MetaCyc: PWY-6409|MetaCyc: PWY-6527|MetaCyc: PWY-6574|MetaCyc: PWY-6735|MetaCyc: PWY-6737|MetaCyc: PWY-6749|MetaCyc: PWY-6784|MetaCyc: PWY-6821|MetaCyc: PWY-6848|MetaCyc: PWY-6855|MetaCyc: PWY-6857|MetaCyc: PWY-6906|Met…
EAA24952.1	539edc78be64bb71a3f3471b463f989d	471	Gene3D	G3DSA:3.30.1300.30	-	313	415	6.8e-21	T	2021-12-17	-	-
EAA24952.1	539edc78be64bb71a3f3471b463f989d	471	Gene3D	G3DSA:2.150.10.10	-	132	228	4.2e-15	T	2021-12-17	IPR011049	Serralysin-like metalloprotease, C-terminal	-	MetaCyc: PWY-1921|MetaCyc: PWY-2343|MetaCyc: PWY-5821|MetaCyc: PWY-5976|MetaCyc: PWY-6073|MetaCyc: PWY-6082|MetaCyc: PWY-6289|MetaCyc: PWY-6374|MetaCyc: PWY-6378|MetaCyc: PWY-6379|MetaCyc: PWY-6409|MetaCyc: PWY-6527|MetaCyc: PWY-6574|MetaCyc: PWY-6735|MetaCyc: PWY-6737|MetaCyc: PWY-6749|MetaCyc: PWY-6784|MetaCyc: PWY-6821|MetaCyc: PWY-6848|MetaCyc: PWY-6855|MetaCyc: PWY-6857|MetaCyc: PWY-6906|Met…
EAA24952.1	539edc78be64bb71a3f3471b463f989d	471	SignalP_GRAM_POSITIVE	SignalP-TM	SignalP-TM	1	30	-	T	2021-12-17	-	-
EAA24952.1	539edc78be64bb71a3f3471b463f989d	471	Phobius	SIGNAL_PEPTIDE	Signal peptide region	1	24	-	T	2021-12-17	-	-
EAA24952.1	539edc78be64bb71a3f3471b463f989d	471	Coils	Coil	Coil	436	471	-	T	2021-12-17	-	-
EAA24952.1	539edc78be64bb71a3f3471b463f989d	471	Phobius	SIGNAL_PEPTIDE_H_REGION	Hydrophobic region of a signal peptide.	9	19	-	T	2021-12-17	-	-
EAA24952.1	539edc78be64bb71a3f3471b463f989d	471	Coils	Coil	Coil	318	341	-	T	2021-12-17	-	-
EAA24952.1	539edc78be64bb71a3f3471b463f989d	471	Phobius	SIGNAL_PEPTIDE_N_REGION	N-terminal region of a signal peptide.	1	8	-	T	2021-12-17	-	-
EAA24952.1	539edc78be64bb71a3f3471b463f989d	471	TMHMM	TMhelix	Region of a membrane-bound protein predicted to be embedded in the membrane.	7	29	-	T	2021-12-17	-	-
EAA24952.1	539edc78be64bb71a3f3471b463f989d	471	SUPERFAMILY	SSF101967	Adhesin YadA, collagen-binding domain	29	222	2.48e-32	T	2021-12-17	IPR011049	Serralysin-like metalloprotease, C-terminal	-	MetaCyc: PWY-1921|MetaCyc: PWY-2343|MetaCyc: PWY-5821|MetaCyc: PWY-5976|MetaCyc: PWY-6073|MetaCyc: PWY-6082|MetaCyc: PWY-6289|MetaCyc: PWY-6374|MetaCyc: PWY-6378|MetaCyc: PWY-6379|MetaCyc: PWY-6409|MetaCyc: PWY-6527|MetaCyc: PWY-6574|MetaCyc: PWY-6735|MetaCyc: PWY-6737|MetaCyc: PWY-6749|MetaCyc: PWY-6784|MetaCyc: PWY-6821|MetaCyc: PWY-6848|MetaCyc: PWY-6855|MetaCyc: PWY-6857|MetaCyc: PWY-6906|Met…
EAA24952.1	539edc78be64bb71a3f3471b463f989d	471	SignalP_GRAM_NEGATIVE	SignalP-noTM	SignalP-noTM	1	24	-	T	2021-12-17	-	-
EAA24952.1	539edc78be64bb71a3f3471b463f989d	471	Pfam	PF05658	Head domain of trimeric autotransporter adhesin	45	69	0.00014	T	2021-12-17	IPR008640	Trimeric autotransporter adhesin YadA-like, head domain	GO:0019867	-
EAA24952.1	539edc78be64bb71a3f3471b463f989d	471	Pfam	PF05658	Head domain of trimeric autotransporter adhesin	73	97	0.00056	T	2021-12-17	IPR008640	Trimeric autotransporter adhesin YadA-like, head domain	GO:0019867	-
EAA24952.1	539edc78be64bb71a3f3471b463f989d	471	Phobius	SIGNAL_PEPTIDE_C_REGION	C-terminal region of a signal peptide.	20	24	-	T	2021-12-17	-	-
EAA24952.1	539edc78be64bb71a3f3471b463f989d	471	SignalP_GRAM_NEGATIVE	SignalP-noTM	SignalP-noTM	1	20	-	T	2021-12-17	-	-
EAA24952.1	539edc78be64bb71a3f3471b463f989d	471	Phobius	NON_CYTOPLASMIC_DOMAIN	Region of a membrane-bound protein predicted to be outside the membrane, in the extracellular region.	25	471	-	T	2021-12-17	-	-
EAA24952.1	539edc78be64bb71a3f3471b463f989d	471	CDD	cd12820	LbR_YadA-like	35	185	4.68385e-38	T	2021-12-17	-	-
EDK89173.1	025c9cc67137afb4f6a9728deb0cb6f1	644	Coils	Coil	Coil	588	643	-	T	2021-12-17	-	-
EDK89173.1	025c9cc67137afb4f6a9728deb0cb6f1	644	CDD	cd12820	LbR_YadA-like	36	161	7.63926e-41	T	2021-12-17	-	-
EDK89173.1	025c9cc67137afb4f6a9728deb0cb6f1	644	SignalP_EUK	SignalP-noTM	SignalP-noTM	1	24	-	T	2021-12-17	-	-
EDK89173.1	025c9cc67137afb4f6a9728deb0cb6f1	644	Phobius	SIGNAL_PEPTIDE	Signal peptide region	1	24	-	T	2021-12-17	-	-
EDK89173.1	025c9cc67137afb4f6a9728deb0cb6f1	644	Gene3D	G3DSA:3.30.1300.30	-	467	567	6.6e-21	T	2021-12-17	-	-
EDK89173.1	025c9cc67137afb4f6a9728deb0cb6f1	644	SUPERFAMILY	SSF101967	Adhesin YadA, collagen-binding domain	101	275	3.14e-23	T	2021-12-17	IPR011049	Serralysin-like metalloprotease, C-terminal	-	MetaCyc: PWY-1921|MetaCyc: PWY-2343|MetaCyc: PWY-5821|MetaCyc: PWY-5976|MetaCyc: PWY-6073|MetaCyc: PWY-6082|MetaCyc: PWY-6289|MetaCyc: PWY-6374|MetaCyc: PWY-6378|MetaCyc: PWY-6379|MetaCyc: PWY-6409|MetaCyc: PWY-6527|MetaCyc: PWY-6574|MetaCyc: PWY-6735|MetaCyc: PWY-6737|MetaCyc: PWY-6749|MetaCyc: PWY-6784|MetaCyc: PWY-6821|MetaCyc: PWY-6848|MetaCyc: PWY-6855|MetaCyc: PWY-6857|MetaCyc: PWY-6906|Met…
EDK89173.1	025c9cc67137afb4f6a9728deb0cb6f1	644	SUPERFAMILY	SSF101967	Adhesin YadA, collagen-binding domain	31	118	3.79e-14	T	2021-12-17	IPR011049	Serralysin-like metalloprotease, C-terminal	-	MetaCyc: PWY-1921|MetaCyc: PWY-2343|MetaCyc: PWY-5821|MetaCyc: PWY-5976|MetaCyc: PWY-6073|MetaCyc: PWY-6082|MetaCyc: PWY-6289|MetaCyc: PWY-6374|MetaCyc: PWY-6378|MetaCyc: PWY-6379|MetaCyc: PWY-6409|MetaCyc: PWY-6527|MetaCyc: PWY-6574|MetaCyc: PWY-6735|MetaCyc: PWY-6737|MetaCyc: PWY-6749|MetaCyc: PWY-6784|MetaCyc: PWY-6821|MetaCyc: PWY-6848|MetaCyc: PWY-6855|MetaCyc: PWY-6857|MetaCyc: PWY-6906|Met…
EDK89173.1	025c9cc67137afb4f6a9728deb0cb6f1	644	SUPERFAMILY	SSF101967	Adhesin YadA, collagen-binding domain	331	465	2.09e-29	T	2021-12-17	IPR011049	Serralysin-like metalloprotease, C-terminal	-	MetaCyc: PWY-1921|MetaCyc: PWY-2343|MetaCyc: PWY-5821|MetaCyc: PWY-5976|MetaCyc: PWY-6073|MetaCyc: PWY-6082|MetaCyc: PWY-6289|MetaCyc: PWY-6374|MetaCyc: PWY-6378|MetaCyc: PWY-6379|MetaCyc: PWY-6409|MetaCyc: PWY-6527|MetaCyc: PWY-6574|MetaCyc: PWY-6735|MetaCyc: PWY-6737|MetaCyc: PWY-6749|MetaCyc: PWY-6784|MetaCyc: PWY-6821|MetaCyc: PWY-6848|MetaCyc: PWY-6855|MetaCyc: PWY-6857|MetaCyc: PWY-6906|Met…
EDK89173.1	025c9cc67137afb4f6a9728deb0cb6f1	644	Gene3D	G3DSA:2.150.10.10	-	302	466	2.7e-32	T	2021-12-17	IPR011049	Serralysin-like metalloprotease, C-terminal	-	MetaCyc: PWY-1921|MetaCyc: PWY-2343|MetaCyc: PWY-5821|MetaCyc: PWY-5976|MetaCyc: PWY-6073|MetaCyc: PWY-6082|MetaCyc: PWY-6289|MetaCyc: PWY-6374|MetaCyc: PWY-6378|MetaCyc: PWY-6379|MetaCyc: PWY-6409|MetaCyc: PWY-6527|MetaCyc: PWY-6574|MetaCyc: PWY-6735|MetaCyc: PWY-6737|MetaCyc: PWY-6749|MetaCyc: PWY-6784|MetaCyc: PWY-6821|MetaCyc: PWY-6848|MetaCyc: PWY-6855|MetaCyc: PWY-6857|MetaCyc: PWY-6906|Met…
EDK89173.1	025c9cc67137afb4f6a9728deb0cb6f1	644	Gene3D	G3DSA:2.150.10.10	-	115	281	1.3e-20	T	2021-12-17	IPR011049	Serralysin-like metalloprotease, C-terminal	-	MetaCyc: PWY-1921|MetaCyc: PWY-2343|MetaCyc: PWY-5821|MetaCyc: PWY-5976|MetaCyc: PWY-6073|MetaCyc: PWY-6082|MetaCyc: PWY-6289|MetaCyc: PWY-6374|MetaCyc: PWY-6378|MetaCyc: PWY-6379|MetaCyc: PWY-6409|MetaCyc: PWY-6527|MetaCyc: PWY-6574|MetaCyc: PWY-6735|MetaCyc: PWY-6737|MetaCyc: PWY-6749|MetaCyc: PWY-6784|MetaCyc: PWY-6821|MetaCyc: PWY-6848|MetaCyc: PWY-6855|MetaCyc: PWY-6857|MetaCyc: PWY-6906|Met…
EDK89173.1	025c9cc67137afb4f6a9728deb0cb6f1	644	MobiDBLite	mobidb-lite	consensus disorder prediction	608	627	-	T	2021-12-17	-	-
EDK89173.1	025c9cc67137afb4f6a9728deb0cb6f1	644	Pfam	PF03895	YadA-like membrane anchor domain	507	565	7.3e-15	T	2021-12-17	IPR005594	Trimeric autotransporter adhesin YadA-like, C-terminal membrane anchor domain	-	-
EDK89173.1	025c9cc67137afb4f6a9728deb0cb6f1	644	MobiDBLite	mobidb-lite	consensus disorder prediction	603	627	-	T	2021-12-17	-	-
EDK89173.1	025c9cc67137afb4f6a9728deb0cb6f1	644	Pfam	PF05662	Coiled stalk of trimeric autotransporter adhesin	249	283	0.042	T	2021-12-17	IPR008635	Trimeric autotransporter adhesin YadA-like, stalk domain	GO:0019867	-
EDK89173.1	025c9cc67137afb4f6a9728deb0cb6f1	644	Pfam	PF05662	Coiled stalk of trimeric autotransporter adhesin	439	480	1.1e-11	T	2021-12-17	IPR008635	Trimeric autotransporter adhesin YadA-like, stalk domain	GO:0019867	-
EDK89173.1	025c9cc67137afb4f6a9728deb0cb6f1	644	Phobius	NON_CYTOPLASMIC_DOMAIN	Region of a membrane-bound protein predicted to be outside the membrane, in the extracellular region.	25	644	-	T	2021-12-17	-	-
EDK89173.1	025c9cc67137afb4f6a9728deb0cb6f1	644	CDD	cd12820	LbR_YadA-like	335	436	4.15533e-15	T	2021-12-17	-	-
EDK89173.1	025c9cc67137afb4f6a9728deb0cb6f1	644	Phobius	SIGNAL_PEPTIDE_H_REGION	Hydrophobic region of a signal peptide.	9	19	-	T	2021-12-17	-	-
EDK89173.1	025c9cc67137afb4f6a9728deb0cb6f1	644	Phobius	SIGNAL_PEPTIDE_N_REGION	N-terminal region of a signal peptide.	1	8	-	T	2021-12-17	-	-
EDK89173.1	025c9cc67137afb4f6a9728deb0cb6f1	644	SignalP_EUK	SignalP-noTM	SignalP-noTM	1	22	-	T	2021-12-17	-	-
EDK89173.1	025c9cc67137afb4f6a9728deb0cb6f1	644	MobiDBLite	mobidb-lite	consensus disorder prediction	74	96	-	T	2021-12-17	-	-
EDK89173.1	025c9cc67137afb4f6a9728deb0cb6f1	644	TMHMM	TMhelix	Region of a membrane-bound protein predicted to be embedded in the membrane.	7	29	-	T	2021-12-17	-	-
EDK89173.1	025c9cc67137afb4f6a9728deb0cb6f1	644	SUPERFAMILY	SSF54523	Pili subunits	453	564	1.44e-13	T	2021-12-17	IPR045584	Pilin-like	-	-
EDK89173.1	025c9cc67137afb4f6a9728deb0cb6f1	644	Gene3D	G3DSA:2.150.10.10	-	18	114	4.5e-13	T	2021-12-17	IPR011049	Serralysin-like metalloprotease, C-terminal	-	MetaCyc: PWY-1921|MetaCyc: PWY-2343|MetaCyc: PWY-5821|MetaCyc: PWY-5976|MetaCyc: PWY-6073|MetaCyc: PWY-6082|MetaCyc: PWY-6289|MetaCyc: PWY-6374|MetaCyc: PWY-6378|MetaCyc: PWY-6379|MetaCyc: PWY-6409|MetaCyc: PWY-6527|MetaCyc: PWY-6574|MetaCyc: PWY-6735|MetaCyc: PWY-6737|MetaCyc: PWY-6749|MetaCyc: PWY-6784|MetaCyc: PWY-6821|MetaCyc: PWY-6848|MetaCyc: PWY-6855|MetaCyc: PWY-6857|MetaCyc: PWY-6906|Met…
EDK89173.1	025c9cc67137afb4f6a9728deb0cb6f1	644	Coils	Coil	Coil	470	493	-	T	2021-12-17	-	-
EDK89173.1	025c9cc67137afb4f6a9728deb0cb6f1	644	Phobius	SIGNAL_PEPTIDE_C_REGION	C-terminal region of a signal peptide.	20	24	-	T	2021-12-17	-	-
EDK89173.1	025c9cc67137afb4f6a9728deb0cb6f1	644	SignalP_GRAM_POSITIVE	SignalP-TM	SignalP-TM	1	24	-	T	2021-12-17	-	-
EDK89173.1	025c9cc67137afb4f6a9728deb0cb6f1	644	Pfam	PF05658	Head domain of trimeric autotransporter adhesin	60	86	0.00023	T	2021-12-17	IPR008640	Trimeric autotransporter adhesin YadA-like, head domain	GO:0019867	-
EDK89173.1	025c9cc67137afb4f6a9728deb0cb6f1	644	Pfam	PF05658	Head domain of trimeric autotransporter adhesin	337	361	1.2e-05	T	2021-12-17	IPR008640	Trimeric autotransporter adhesin YadA-like, head domain	GO:0019867	-
EDK89173.1	025c9cc67137afb4f6a9728deb0cb6f1	644	Pfam	PF05658	Head domain of trimeric autotransporter adhesin	117	141	4.8e-06	T	2021-12-17	IPR008640	Trimeric autotransporter adhesin YadA-like, head domain	GO:0019867	-
EFG95777.1	eaba5913503deea5fab9f6c2782632fa	617	Phobius	SIGNAL_PEPTIDE_N_REGION	N-terminal region of a signal peptide.	1	23	-	T	2021-12-17	-	-
EFG95777.1	eaba5913503deea5fab9f6c2782632fa	617	Pfam	PF05662	Coiled stalk of trimeric autotransporter adhesin	222	256	0.031	T	2021-12-17	IPR008635	Trimeric autotransporter adhesin YadA-like, stalk domain	GO:0019867	-
EFG95777.1	eaba5913503deea5fab9f6c2782632fa	617	Pfam	PF05662	Coiled stalk of trimeric autotransporter adhesin	412	452	1.7e-11	T	2021-12-17	IPR008635	Trimeric autotransporter adhesin YadA-like, stalk domain	GO:0019867	-
EFG95777.1	eaba5913503deea5fab9f6c2782632fa	617	Coils	Coil	Coil	561	617	-	T	2021-12-17	-	-
EFG95777.1	eaba5913503deea5fab9f6c2782632fa	617	Gene3D	G3DSA:2.150.10.10	-	34	150	5.9e-17	T	2021-12-17	IPR011049	Serralysin-like metalloprotease, C-terminal	-	MetaCyc: PWY-1921|MetaCyc: PWY-2343|MetaCyc: PWY-5821|MetaCyc: PWY-5976|MetaCyc: PWY-6073|MetaCyc: PWY-6082|MetaCyc: PWY-6289|MetaCyc: PWY-6374|MetaCyc: PWY-6378|MetaCyc: PWY-6379|MetaCyc: PWY-6409|MetaCyc: PWY-6527|MetaCyc: PWY-6574|MetaCyc: PWY-6735|MetaCyc: PWY-6737|MetaCyc: PWY-6749|MetaCyc: PWY-6784|MetaCyc: PWY-6821|MetaCyc: PWY-6848|MetaCyc: PWY-6855|MetaCyc: PWY-6857|MetaCyc: PWY-6906|Met…
EFG95777.1	eaba5913503deea5fab9f6c2782632fa	617	Gene3D	G3DSA:3.30.1300.30	-	440	540	4.4e-21	T	2021-12-17	-	-
EFG95777.1	eaba5913503deea5fab9f6c2782632fa	617	TMHMM	TMhelix	Region of a membrane-bound protein predicted to be embedded in the membrane.	20	42	-	T	2021-12-17	-	-
EFG95777.1	eaba5913503deea5fab9f6c2782632fa	617	Pfam	PF05658	Head domain of trimeric autotransporter adhesin	310	334	2.3e-05	T	2021-12-17	IPR008640	Trimeric autotransporter adhesin YadA-like, head domain	GO:0019867	-
EFG95777.1	eaba5913503deea5fab9f6c2782632fa	617	Pfam	PF05658	Head domain of trimeric autotransporter adhesin	89	114	1.7e-07	T	2021-12-17	IPR008640	Trimeric autotransporter adhesin YadA-like, head domain	GO:0019867	-
EFG95777.1	eaba5913503deea5fab9f6c2782632fa	617	Phobius	NON_CYTOPLASMIC_DOMAIN	Region of a membrane-bound protein predicted to be outside the membrane, in the extracellular region.	40	617	-	T	2021-12-17	-	-
EFG95777.1	eaba5913503deea5fab9f6c2782632fa	617	SUPERFAMILY	SSF54523	Pili subunits	426	537	1.27e-13	T	2021-12-17	IPR045584	Pilin-like	-	-
EFG95777.1	eaba5913503deea5fab9f6c2782632fa	617	SUPERFAMILY	SSF101967	Adhesin YadA, collagen-binding domain	303	438	3.4e-29	T	2021-12-17	IPR011049	Serralysin-like metalloprotease, C-terminal	-	MetaCyc: PWY-1921|MetaCyc: PWY-2343|MetaCyc: PWY-5821|MetaCyc: PWY-5976|MetaCyc: PWY-6073|MetaCyc: PWY-6082|MetaCyc: PWY-6289|MetaCyc: PWY-6374|MetaCyc: PWY-6378|MetaCyc: PWY-6379|MetaCyc: PWY-6409|MetaCyc: PWY-6527|MetaCyc: PWY-6574|MetaCyc: PWY-6735|MetaCyc: PWY-6737|MetaCyc: PWY-6749|MetaCyc: PWY-6784|MetaCyc: PWY-6821|MetaCyc: PWY-6848|MetaCyc: PWY-6855|MetaCyc: PWY-6857|MetaCyc: PWY-6906|Met…
EFG95777.1	eaba5913503deea5fab9f6c2782632fa	617	CDD	cd12820	LbR_YadA-like	308	399	4.73673e-16	T	2021-12-17	-	-
EFG95777.1	eaba5913503deea5fab9f6c2782632fa	617	Phobius	SIGNAL_PEPTIDE_H_REGION	Hydrophobic region of a signal peptide.	24	34	-	T	2021-12-17	-	-
EFG95777.1	eaba5913503deea5fab9f6c2782632fa	617	SUPERFAMILY	SSF101967	Adhesin YadA, collagen-binding domain	48	248	3.53e-26	T	2021-12-17	IPR011049	Serralysin-like metalloprotease, C-terminal	-	MetaCyc: PWY-1921|MetaCyc: PWY-2343|MetaCyc: PWY-5821|MetaCyc: PWY-5976|MetaCyc: PWY-6073|MetaCyc: PWY-6082|MetaCyc: PWY-6289|MetaCyc: PWY-6374|MetaCyc: PWY-6378|MetaCyc: PWY-6379|MetaCyc: PWY-6409|MetaCyc: PWY-6527|MetaCyc: PWY-6574|MetaCyc: PWY-6735|MetaCyc: PWY-6737|MetaCyc: PWY-6749|MetaCyc: PWY-6784|MetaCyc: PWY-6821|MetaCyc: PWY-6848|MetaCyc: PWY-6855|MetaCyc: PWY-6857|MetaCyc: PWY-6906|Met…
EFG95777.1	eaba5913503deea5fab9f6c2782632fa	617	CDD	cd12820	LbR_YadA-like	51	182	3.29889e-32	T	2021-12-17	-	-
EFG95777.1	eaba5913503deea5fab9f6c2782632fa	617	Pfam	PF03895	YadA-like membrane anchor domain	480	538	6.8e-15	T	2021-12-17	IPR005594	Trimeric autotransporter adhesin YadA-like, C-terminal membrane anchor domain	-	-
EFG95777.1	eaba5913503deea5fab9f6c2782632fa	617	Phobius	SIGNAL_PEPTIDE	Signal peptide region	1	39	-	T	2021-12-17	-	-
EFG95777.1	eaba5913503deea5fab9f6c2782632fa	617	Gene3D	G3DSA:2.150.10.10	-	273	439	6.1e-32	T	2021-12-17	IPR011049	Serralysin-like metalloprotease, C-terminal	-	MetaCyc: PWY-1921|MetaCyc: PWY-2343|MetaCyc: PWY-5821|MetaCyc: PWY-5976|MetaCyc: PWY-6073|MetaCyc: PWY-6082|MetaCyc: PWY-6289|MetaCyc: PWY-6374|MetaCyc: PWY-6378|MetaCyc: PWY-6379|MetaCyc: PWY-6409|MetaCyc: PWY-6527|MetaCyc: PWY-6574|MetaCyc: PWY-6735|MetaCyc: PWY-6737|MetaCyc: PWY-6749|MetaCyc: PWY-6784|MetaCyc: PWY-6821|MetaCyc: PWY-6848|MetaCyc: PWY-6855|MetaCyc: PWY-6857|MetaCyc: PWY-6906|Met…
EFG95777.1	eaba5913503deea5fab9f6c2782632fa	617	Gene3D	G3DSA:2.150.10.10	-	152	254	6.8e-10	T	2021-12-17	IPR011049	Serralysin-like metalloprotease, C-terminal	-	MetaCyc: PWY-1921|MetaCyc: PWY-2343|MetaCyc: PWY-5821|MetaCyc: PWY-5976|MetaCyc: PWY-6073|MetaCyc: PWY-6082|MetaCyc: PWY-6289|MetaCyc: PWY-6374|MetaCyc: PWY-6378|MetaCyc: PWY-6379|MetaCyc: PWY-6409|MetaCyc: PWY-6527|MetaCyc: PWY-6574|MetaCyc: PWY-6735|MetaCyc: PWY-6737|MetaCyc: PWY-6749|MetaCyc: PWY-6784|MetaCyc: PWY-6821|MetaCyc: PWY-6848|MetaCyc: PWY-6855|MetaCyc: PWY-6857|MetaCyc: PWY-6906|Met…
EFG95777.1	eaba5913503deea5fab9f6c2782632fa	617	Phobius	SIGNAL_PEPTIDE_C_REGION	C-terminal region of a signal peptide.	35	39	-	T	2021-12-17	-	-
EFG95777.1	eaba5913503deea5fab9f6c2782632fa	617	Coils	Coil	Coil	443	466	-	T	2021-12-17	-	-
EGQ78843.1	0bda1ed838a711a52cf23a5a07dad4de	190	Gene3D	G3DSA:3.30.1300.30	-	82	188	5.7e-17	T	2021-12-17	-	-
EGQ78843.1	0bda1ed838a711a52cf23a5a07dad4de	190	SignalP_EUK	SignalP-noTM	SignalP-noTM	1	22	-	T	2021-12-17	-	-
EGQ78843.1	0bda1ed838a711a52cf23a5a07dad4de	190	Phobius	SIGNAL_PEPTIDE	Signal peptide region	1	22	-	T	2021-12-17	-	-
EGQ78843.1	0bda1ed838a711a52cf23a5a07dad4de	190	Phobius	NON_CYTOPLASMIC_DOMAIN	Region of a membrane-bound protein predicted to be outside the membrane, in the extracellular region.	23	190	-	T	2021-12-17	-	-
EGQ78843.1	0bda1ed838a711a52cf23a5a07dad4de	190	Phobius	SIGNAL_PEPTIDE_N_REGION	N-terminal region of a signal peptide.	1	4	-	T	2021-12-17	-	-
EGQ78843.1	0bda1ed838a711a52cf23a5a07dad4de	190	Phobius	SIGNAL_PEPTIDE_H_REGION	Hydrophobic region of a signal peptide.	5	15	-	T	2021-12-17	-	-
EGQ78843.1	0bda1ed838a711a52cf23a5a07dad4de	190	Phobius	SIGNAL_PEPTIDE_C_REGION	C-terminal region of a signal peptide.	16	22	-	T	2021-12-17	-	-
EGQ78843.1	0bda1ed838a711a52cf23a5a07dad4de	190	TMHMM	TMhelix	Region of a membrane-bound protein predicted to be embedded in the membrane.	5	23	-	T	2021-12-17	-	-
EGQ78843.1	0bda1ed838a711a52cf23a5a07dad4de	190	Pfam	PF03895	YadA-like membrane anchor domain	130	187	2.6e-15	T	2021-12-17	IPR005594	Trimeric autotransporter adhesin YadA-like, C-terminal membrane anchor domain	-	-
EGQ78843.1	0bda1ed838a711a52cf23a5a07dad4de	190	SUPERFAMILY	SSF54523	Pili subunits	95	186	2.2e-12	T	2021-12-17	IPR045584	Pilin-like	-	-
